# Supplementary material for: Computational design of soluble and functional membrane protein analogues
Source: Nature. 2024 Jun 19;631(8020):449–58. doi: 10.1038/s41586-024-07601-y (PMC11236705; doi:10.1038/s41586-024-07601-y)
Supplement: Supplementary file 4 — List of experimentally characterized protein designs with associated in silico design metrics. [file 41586_2024_7601_MOESM4_ESM.xlsx]

## Sheet: Sheet1
name	sequence	MW [kDa]	plddt (AF)	ptm (AF)	TM-score (AF)	e-value	seq similarity	Fix residue
IGF_1	IKITISDDGYLTIEFPKPLPSYTVEIYDAATKKLVKKKTYKNKSKVKIKLPKAGTTYTVKVTTPDKTVTTTVTNKGSWHHHHHH	9.55	93.1347	0.767539	0.866687	6.5	0.226667
IGF_2	CRITVRMGNQEVTFRTKRPKHWYLTIINEQDGKQVSHHRYRNARDVTIEVSGQAGTYMITLITSDKIYQGHVNLSGSHHHHHH	9.73	93.9752	0.803622	0.745961	4.7	0.213333
IGF_3	TTTVTVSDGVVTITLSSTQPSLDATVIDKETGELVASASATNATTVTVEVDAEAGTYTVVLKSGDTTSTWEVTIEGSHHHHHH	8.61	90.5755	0.752249	0.863629	82	0.213333
IGF_4	VHIVEMDDPNRIRVTLRNAKEMHIYAHEPQTGTRVGHDHWRHANEARMHLNACNCQYTVIVYTKCGTYTQSINPSGSHHHHHH	9.7	84.8783	0.726652	0.776447	32	0.0933333
IGF_5	DIRVTMQNNTLIIQFSQPVPDVHIEIYNRSTGEVLHSARYQDTSVVTIKSQMDKGHYHAKIRTSSKRYSARFHTDGSWHHHHHH	9.87	92.1581	0.785536	0.947881	0.092	0.28
IGF_6	SIKVSVENNTLIIEFDKPVKNVHVTIKDKATGEVLYDKTFTNTSKIEIPLTAGPGDYTATIKTDTATYTFDFSVEGSWHHHHHH	9.44	92.4555	0.77661	0.944765	3.2	0.293333
IGF_7	QVTFTFQNGQLQVMFDDPVDSVQIEVYNTDTGQIVEQREYPNTTAITIPTQMSAGTYHLVVRYPSRRWTSTFTHQGSHHHHHH	9.66	87.898	0.721947	0.939333	0.46	0.28
IGF_8	TVTLTQTPTSLTITFPKTLPSVNVTITNLADGTVVYSGTFTNTSSVTIPNNFAPGTYKLTWTTPDGSGSFTFTVTGSWHHHHHH	9.05	93.4845	0.781807	0.928346	4.7	0.293333
IGF_9	NPTYEQPNGVITVTLSRRVHSVTYQVINESTGQVWASMTQSHGNTVTIPTNMPAGTYTLIVTTHRRIWQWEITASGSHHHHHH	9.4	90.2873	0.765582	0.921747	0.071	0.186667
IGF_10	APTWTLTDGVLTVTLPETVPEVTVTVVDKATGAVAAQKTAKNVSTITLPLNLPAGKYTLTVTTATQTWTWDITATGSHHHHHH	8.82	94.2228	0.798944	0.897493	0.007	0.213333
IGF_11	VTATANSDGTINITLPAPVPSVTITVTNAATGETLPPQTVTNVTGTVPITGLPKGTWNITVTTGTSSATATATITGSHHHHHH	8.32	92.3112	0.758727	0.747268	0.65	0.24
IGF_12	IIQITIEDNRLTVTLGRPVDSAKIKLRRKDSGQMFSEHRVSNYTGKVHMTLPSSGWYEARIQTGSSRWRYEFENSGSHHHHHH	9.7	91.7338	0.760077	0.836837	18	0.213333
IGF_13	MVTVSVSNGVVSVTFNEQVPSATVSLSNAATGTLIATKNVTNYQGTVNMPIPAAGNYVLTITIGDEKQTITFTATGSWHHHHHH	8.88	94.0386	0.794739	0.826648	5.4	0.213333
IGF_14	EKAQVNENGTVQVRFSKPVKSARVEVRNQETGQPHASKRASNATNSIQIPNLRKGSYTIRVETKHKYWQGNPTVNGSHHHHHH	9.43	88.0752	0.716265	0.807868	1.6	0.24
IGF_15	MKVTVNADGTAVVTFDKPVSYVKVKVYDAATGKLVAEKESDYAESEVKIPGLPVGTYKVVVETPDKTFSETPTVAGSWHHHHHH	9.16	90.9901	0.762553	0.792276	5.4	0.2
IGF_16	ITMEMDGENMLIITFSKPVASAKIILRSRDTGQQIAETHVSNTSHSVSITNLPKGEYRATVYVGDKVYRKTFTLNGSWHHHHHH	9.53	91.2379	0.786054	0.827179	0.099	0.24
IGF_17	VTIESDGKDTIIITFDEPVEEAEITVKSIETGEVVAEKKVKNTEKEVTIKNLPKGKYKVTVKIGDKVYEKELTIEGSWHHHHHH	9.56	90.93	0.737079	0.824875	20	0.24
IGF_18	PITMQWEGGTIIVQLPKPVQEATYYARDLETQQPIAQETASGTIMHVKLPNMEPGTYEARVDTRDHVWQFHFIVSGSHHHHHH	9.57	94.0383	0.790673	0.815464	2.2	0.146667
IGF_19	ESITADSDGKIKIRVTQPFKSMTYELRKPDTGQAVRSETISEGSGTVSFSDGSSGWYQARWTMGSRTKVATFNTNGSHHHHHH	9.21	83.4493	0.655866	0.781462	13	0.16
IGF_20	MSVKADDNGVISITLDTPFSKATIEVRDPKTGKLIYKKTINGGSGTISFSIGKKGEVLVTVTVGSKTYEKTVTLKGSWHHHHHH	9.12	89.5426	0.740393	0.753769	9.9	0.213333
BBF_1	LLNLEELMPEGTYHMRATNGNQHYTAHGTFKRMSANKWMVRFQFTNKNGRKYEGRMIMYLDSDGQVRFKAHSSNGQKWSGTAKPTHSDHWRMDAHAGNGNRYHIEMHRMPNGSHHHHHH	14.01	87.6352	0.769381	0.85322	13	0.207207
BBF_2	ATDWDKLFPDGVYKVVAENGDTKIEATGKLTKLSPDTWKVEYEYTDADGNTHKGTATIWKDKDGVIKMEAEADDGTKFKGTIKPLTPDLWKADLEADDGTKWKATAYKLPAGSHHHHHH	13.26	91.7847	0.789041	0.838758	6.7	0.162162
BBF_3	KKTLPEELRGRHYTIVASNGGKQARAIAHFHPVGPTMYHVKAKGQNDEGKKMRIEGHIRSTEPDRLMFTMTTSNKKQIQGHATPQNPGQWTGRARTKDGNEYRGQMTKLKPGSHHHHHH	13.52	88.2047	0.75987	0.810311	40	0.234234
BBF_4	MIKIPEELVGQKFELTAENDGKTIKATAYFEKVSDNKLKVTAEGKDDKGNPIKLEGELTAVEKDTLKFTLTDDKGNKITGELKKVEPGVYKGEAKDEKGNKYKLTLKKLAPGSWHHHHHH	13.44	91.279	0.77297	0.806671	0.16	0.162162
BBF_5	GPQLTKQFPGRYRIRAVNENGKPYQFEATAKQHGDDKLEYTMRGTNANGRRVSGRAVLRRDANDQLRFTMHMSGSETWSGTARKIDEDRILMRARGSNGNRYHIEIYRMPPGSHHHHHH	13.8	88.0371	0.788293	0.887532	1.1	0.252252
BBF_6	PPSLADRWEGRYRVEATNDQGKPEVYDAVATREGDDKVVFTLSGTDENGNPVTGTMTLERDANGQIKLKAEFSGGVTLEGTVTELQPDRIVAKATSSDGRKYDVTITRLPPGSHHHHHH	13.01	91.0638	0.805441	0.869361	1.1	0.216216
BBF_7	EPSEPPAPTGYWRISMSNSEGKSIEGHARWEKKDSTRYMAHATYRDNNGNRGSYHARMEYTNSNRWRVSAMANNGWSFSGIAKYMSPDQWQIHGRGSDGKVYTMTIHRMEPGSHHHHHH	13.77	89.9667	0.787649	0.898803	4.4	0.189189
BBF_8	AKPRPPPPEGLWAIYASNSDGNSYTGVAYFVKVNDKLWVGVATYTNNDGNTGTALVTLYYQDDNTWKYAAAYDDGNTFTGTMTYVSDNLWVINGTNSDGQKWTVTIYKIPPGSHHHHHH	13.32	91.3226	0.818665	0.889258	7.7	0.153153
BBF_9	SPTLNPDFPGTWRFLMVSETGYSYEGHMTFKWVDPNEVRMTAVGQDQNGRRHAMSAYIPQTQNGPPIFIANFPDGHVLTGEYTIQDGRLVIRARNVQTGERYRMVFVPLESGSHHHHHH	13.63	86.6718	0.75734	0.833757	0.99	0.234234
BBF_10	PDRPIEDLPGWYHVYMWSQNGQKYTFRARVKQDNPDRMHVRMKGPTPNGKRINMNAYIQQDRNGEWKLSMRSNNGMNLQGPIHRHGGNYIFTLRDKDNGTRFIMVMKAMSEGSHHHHHH	14.11	89.0771	0.7877	0.844009	3.9	0.153153
BBF_11	PTPSFSFIPGKYKVKATDEDGNKYEFEAEVTKVDENKYELKAEGKDPDGKKITVDATIEKDENGNWHLTAKSNDGRNLKGPLSFEDGKIVADLTDTDNGKKYKAVFTRIPEGSHHHHHH	13.37	88.7893	0.74359	0.813837	6.3	0.198198
BBF_12	MFDWSKELPGTWSFTSSNSNGNTMSGTATATKVDDTTVKVDYSGTDSNGNAYSGTMTLTLVDGKTVKVTVYEGDTEVFTGTLEKKGDTPVLTLTSTTTKETYTTTWTKQPAGSHHHHHH	12.87	86.9073	0.749052	0.794988	532	0.207207
BBF_13	ALTLPAEYEGRWKVKVKWDNGKTYDLTADVTRLNPTTLKAKYEGKDDKGNPVKATSTLTLQPDGTIKETVTWDDGTKVDATLTPLSPDKLKAKGKDSKGKKFTATWEKISKGSHHHHHH	13.25	92.6867	0.805914	0.883554	12	0.198198
BBF_14	GTPLWALLGGPWRGTATYEDGTKVTLDYRYTRVSPDRLRADVTYTTPDGTTLEATVDLWKDANGVIRYHATYPDGTSADGTLTQLDADTLLATGTYDDGTKYTVTLTRVAPGSHHHHHH	13.05	90.2879	0.797154	0.86654	7.7	0.171171
BBF_15	EPDPAKAKITSATIQDLEDPDNTETYKSDMKTVGPDRAYMIMTYTTLQGKQVSSSAEIRRHDKRHWMISAHAGDGEHARGPMHMVSPGEIHAVMRGSNGRRYHITLTRTPEGSHHHHHH	13.43	86.9913	0.755928	0.744843	11	0.153153
BBF_16	APNPVDADITSVTITDLENPADTQTFAATKTKQSDDLATLTLTRTNADGTTETATATISRVDETTWELTLTFDDGRTARGPLTITSDTTITATLTASDGSRLLVTLTVALKGSHHHHHH	12.64	93.2693	0.830695	0.725889	19	0.0990991
BBF_17	PETLSELLRGTYRIYMVNPAGSSMHGTATMVPRSEGEHPVIHYTMHQGNKTYTGSMIMRPENENQYYVVMSSSHGVSYHGIMRLRSPNTWEATMKSSHGANWRIRFYRLDPGSHHHHHH	13.73	88.0601	0.775799	0.82018	34	0.234234
BBF_18	APSLAELLAGTWALTATSADGTTYSGTATAVPQPPGEDPVLNFTATSGSTTLTGTATLTPVDADTWAVTATSNNGTTYTGLLRRVDPDTWTATVTGSDGTTWTVTLTRLDPGSHHHHHH	12.25	91.0328	0.797921	0.79029	67	0.225225
TBF_1	TSQEEARKALKELRQKGVRRILLQADSADESKKFAEDGAHLIMVWSSTPEKAAKAADEVRKSNARDVLGQSSSAKNLKKLADANATWVMVWSSSPDKMRAAAEEVTAAHPGHVLYCSSDPDDLKKMAADGFSMVMVRSSDPEKRIAAVKELREAGAKRILYQSDSPEDLARFADEGVDYLMIRASGSHHHHHH	21.28	87.1995	0.798656	0.899555	0.21	0.254054
TBF_2	LGPEAIARQVKEFREKFEGDILVQGNSAEALTQAMEEGASQVAVQSSDPERTVETADEVMEQDYRDVVYQGTSPEPAREVWERGHRMVMVAGSGAERTARTAKEAMEQGYDDVIVKGSSPEAQQDAWADGARDVLVSSSTPSRAKAQARAFRAQPGADVLVMASSKEDAREAMEQGSRIVVIMISGSHHHHHH	21.03	80.7519	0.761212	0.905191	0.62	0.151351
TBF_3	MKPEEVAARVAAFKAEFDTKLIVSGNDAETLIKALEAGADYVEVSSRNPEETLEIALKVMAKGYKNVIIDTSSYEPALKAFEAGIKTIEVSSRDPEKTAETAKKLLEAGVEEVIVDAPSREGMLLAFERGAKVILVSSRDWEEAKEIAAEFKKLPGARVIVRARSREEAREAVEAGAEAVEIVVRGSHHHHHH	21.1	95.0682	0.896383	0.913924	9.1	0.172973
TBF_4	LPTDQAYRIVQEIRTQPGCKVIVQGSDAKDLERVAAVPDVDVMVGDSDIRQTAKAVKRLTQKMSGDVYVGIGDPSAMTQVADQKNTHVLINDSDTEKATDAVRELQQATSADILVQGTDIASLTAAAAEGLQHVVIGSSDPEKATKAVRELRSQTRIDLYVQSSDASALKRLCDEGADHVMVSTSGSHHHHHH	20.74	85.519	0.80442	0.912069	2.9	0.189189
TBF_5	QTPTQATKLYDDLRSQGRSKIILMYHDPASAAEYAKRGADYVRVSSSDPDKLTTMAEEVRTADGKEVIVQVSDQEDAKKVAKQDVDMVMVTMSDADQAAEAVRKLYKAGMSKVIASGSSGDQVLRAARAGADYVMVSSMDADQAIDLIKRVRARYTVSVILAGTSKDENLKAMEHGADYLLISGSGSHHHHHH	20.99	85.5968	0.815112	0.866881	0.46	0.232432
TBF_6	MSPEEALATFKELRAQGIKNIILSFDDLELAVEYAKEGAPYIVVESDDPEELVKMAKAVKAASGVKVIVKVDNAEDAAIIAKEDVDIIMVDMDDADELAATVKALKAAGVKEVIAEGDTPEKALAGAAAGADYVLLEDMPAEEAIATIAEIKARYDVKIIVDAASLEDALEMMKHGADFILIEGKGSHHHHHH	20.6	93.2218	0.889468	0.881704	29	0.232432
TBF_7	LSVEEIIAMVEELRARGVKHIVVEGRNAEDLLEVAKIPNVTIKVDGRSFEEREKVARKLREAGIERIIVEARSPEEARRAAELGYYAVEMISRDPELAKKTIEELLAEGHKNFIVTDRDLEVMKELAKIPSVTVRIPTRDVEKAKKWVEELKKIPGAKVLVSSRDLAHLKELAEAGADAVEILSGGSHHHHHH	21.68	93.943	0.879937	0.891354	2.3	0.248649
TBF_8	PPRESFAEVATKLLEKGAPKVIIASQPDPAIDAVLAKYPNVTVELGGDADAAVAELARYRAAGHPDVMYASSDPEELIRAVEAGFPAVKVFHRDPEKALAGAREVAAVTDKPVILATSDLEAAREAAKDPRIWVEILSRDPEERLKTAKELLEEGIENVIVADRDAEVLLKAVELGLKTVKISAAGSHHHHHH	20.75	93.2259	0.884565	0.873357	11	0.183784
TBF_9	MTVESIAAIARALRADGRRRIIYQGTSASAAREAWDRGVDKVIVSGSSPEKNAAAAEEVWPAHDRTVMVAGTSAEDAKELWKRNGRMVMCNGKSPEECKEAHREARAEGYDEFLYQGKSIEDLKPMNKDGFDKFMITGSSPEKVTAQAREINEAGRARVIIQSTSVGALAEFAKRDQWEYLISDSGSHHHHHH	21.38	81.2938	0.776796	0.860776	5.2	0.194595
TBF_10	MSVEEVVALAKEIKALGNHTVIFDTSSAEAARAALEGGVDEVIIDGGSAEENIAAAEAVLPDYPGRVWVDADSGEEALEAFERTGTGVVSDAPTPEEALKALKELKAKGFKHFIYVPRSIEEALPLVKEGVDAIVIRGEDADKVLEEAEKVQAAGNAEVIVASRSPETLLEIAKRANLKILISTRGSHHHHHH	20.56	91.5064	0.865166	0.871122	3.9	0.172973
TBF_11	MTPEKNIAIVKELGSQEDVRVIVQSTDPAALEALWKVGTPMVLYQGSDAAKIRTHVRKLKEKYEGEVVVMATSPADMKAGAKEVDGKFMISGSDPAKLAEAVKAIKDAYDGRFLYQGTDPDDVRELDKVDTRMVLYGGSDATKNAAFVKDYVEEGTGEVVVMATDDDALKAAAKDGARYVMIDVSGSHHHHHH	20.96	77.0358	0.716214	0.88719	9.9	0.183784
TBF_12	ESGERVVKMAKKLREAGVDTYIVQARDPAAVQEAAKVNPGIFMYQGSDPDEGTAYAKELTANYTGDVVVQGNSKEEATKAYEEVPGIWMYWGSDPDRQTAYAKDFMADGVDTVIVQYNSRDDVTKFWKETTGIVMYNGSDPADMTNAAKEIAKQTNWTVIVMATDTDALLKIAKTPNVTVAIRDEGSHHHHHH	21.33	75.5732	0.675576	0.893777	45	0.140541
TBF_13	MSFEEAVALLKELKPMGVEEIMVSSSNPEELEKLLELGADTVVLEDEDADKAAALANRMAAKYGRRVVIASSSPEALRAAAERFAGALLLDGSDTELALAAIKEFRARGLTDLGVISSNLEDLKKLLDAGAATVILDSSDIEKAIADYKALRAEGYTNVMVRLPTRENALKFAKEGLKRIHIDIDGSHHHHHH	20.91	94.0279	0.874247	0.885676	7	0.237838
TBF_14	QTPTQIAATVKELRARKIETILVMGTDPAALKRVAEHGLSEVLVHGKDPSKTAATAKELRAAGYTTIYVMATDITALQRAAEDGAQRWIVTGKSPQKTARTVKELADAGKTRIVVKSTSWEDMEKVLSAGADEVLMSSKDDSKAADTAKQFRDKGYTSVYVIATDPADIRRVAEDGRMRVVLITSGSHHHHHH	20.99	81.6372	0.750476	0.919496	0.53	0.227027
TBF_15	MSAEEAQEAVKELKKLPLEEIIVAGSDYAALKAAFKAGADKVLYKAATTEATIAAIKAWKAETGKPFIVAARDAADAARALDAGADWVLLDHPDVDRAIALLAELRARGYRPFIYAASRLEDAKRAWDAGFDYVMLLSPNPEEQKAAFLELKAAGYDNYIVVATDIETVKEMIKEGLKRVIIPVGGSHHHHHH	21.03	93.3859	0.879095	0.910812	21	0.243243
TBF_16	TTPAQLIKIAQELRQQNIKRIMLQGTDADQLKEAMNAHVDMYLVTSSDPERATTGAKELMEEGATHVMVGGTHLADLKKAADTVSPMILVSSSSPDKRIDAVKKLMDEGFDDVMVQGTSAEDLKEAFNHGASYVRVSSSNPGEATDTAKKLKEEQVEHVMVQGNSEDALKKAMQYGDDIALITGTGSHHHHHH	20.99	82.8615	0.762248	0.945228	4	0.254054
TBF_17	MPVEELVALVRELRELPVEEIIYAGSSAADALALREAGADTALLVGRDVAAAIAAAAELAKAGFTNVIYAGRTAEALIEAAKHGIKTALVAGRDPAEVLANIKALAAAGVPNIIAAVTRAEDGIEAAKAGAKTFVIVGRDPERMLAEAERAEEATGLPVVLAFSRREDILEYARRRKGTVVVSAAGSHHHHHH	20.1	91.0942	0.841793	0.891094	0.95	0.210811
TBF_18	LTQKEAKAAVKKLAAQGMKRIVVQVSSAAYAKELLEDGVSWVILAGTDPKKTRDTARQLHKRGYRKIYVQSTSPKSVQDAADEHKRIVMLSSSDPAKTKPGVKELAAQGHDDILVQHSSIKDAQEAMPDNAQWVQVSSSDPKKATKMVRELQAEGLSTVYVQMSTAAALQELAEAGADYVNITSSGSHHHHHH	21.02	78.5002	0.734912	0.917107	0.45	0.221622
TBF_19	ISEEELLKIIKELKEKGYTIIVEVDGNVEEAKKLVEEGVEIIRVEAESDEKAAEAAVKLVAAGIKNVLVETSNVEVAKELYKKGVPYIEVVSEDEEEAIEKAEELVKAGIKNVIVDAKSVEAAIKAAEKGVPMIKLESEDVEKLLEDAEIIKEKTGVTVIFEASSYEDAKKLGEKFKGYIILKRKGSHHHHHH	21.36	90.1561	0.844256	0.85557	541	0.189189
TBF_20	PTPKKVTGIVKDLARMGVEVLVQVGASAKEARKLADGTPDWIQISGSSSKSNAAAVRDYAALDRDEILVGGSSPKKAQQLAEDGVDYFMVSGSHPKKTTRMAQKVAETFEGDYLVQGSHPKALVEVAEKGFRYIVVNGTDPRATIDTVDKYAATGIEWILVQATDAKALRELAERGIKYVIVTTQGSHHHHHH	20.88	79.4269	0.733993	0.870376	3.2	0.135135
TBF_21	VSVEEAIKIVKELRAEGFNNIIVSANNPEDAKRLLEAGAERILVVGPDADALVAKLKALQAAGVKNVIVATSRPEWVDAARAAGAERVLLDAPSPEEALAAVRRLREAGYRNIIARSSSAEDAERYLAAGADEVLLASKDGAKVAADAARLKAKGHNNVIAASSRLEDLKAALAAGASKVLIVTRGSHHHHHH	20.26	94.4071	0.887376	0.932954	6.7	0.248649
TBF_22	MSVEQATSMVKKLAAKGAPTILFQGKNAASLRALADHGVKWVLVNDSDADKERTTAQELAAEGYTDVLVQSSSIEALQRAAETTGGYVMVTDKDPKHRKENAKKVASMDGAPIIYQAKNPDDLKEAADEGATHVMLYGEDEKKVADTFKELAEEGYTSIMVQYHSIDALLEAAETATAMVLIYADGSHHHHHH	20.94	77.5838	0.703668	0.932906	1.8	0.216216
TBF_23	MSLEEIKAAIKALAAKGVTVIVKVNSDADLALELASVSDKVEVIVSGPAADAAAAMGKLKAAGITDVALESSDLADLLEAYKAYGNMVHVVSPDIAERAAMAAELAAAGVPKIIVSVRRLEDVPALLANPNVEVILTLPDTAAAVAAAKELRAQGYDRVIFSARSTEAMLALAETGVKRVLIDTGGSHHHHHH	19.93	94.4584	0.891278	0.875988	8.5	0.189189
TBF_24	MTIEELIKAAKELKSLGIENIIIEVKSAEDAKKIAAEGFEKILVSGPKTEEGIAMAAAAKAAGAKNIIVTARTAEEALAALATPGVTGVLLTTTAEEAPAALATLKAAGYTNVIFRGPSIEEVKKMIEYGAEKVLISSKDDEEAIKAAAELKAKGVKNIIVATRDIEAAKKAYEAGASSILLVPDGSHHHHHH	21.12	92.9098	0.867999	0.869932	65	0.2
TBF_25	MNLEEMIEAVKAVKAEGRKAVAKTGADVADALKLFAAGADRVILDSRDVDALIAARAELAAQGKKVIADAGDDPADYRRLAAAAPNGVWVDNSDFQLALETAAELKAAGQKDIIVEGDNEEQYLEAYKNGADIVLIKDEDPEKAVELGKKLEKKGIKRVLLAVDTVEKAKYIAKEYDGEILVDGTGSHHHHHH	20.77	94.3959	0.891882	0.871782	100	0.248649
GLF_1	QMMQQIQADLEQLHQQMETVRKNFRANRNQDFPTTGEWQAMMFIVRGMKMLYRAVKRQINDSSEESWHRFLRYTMVALLMIVSSLTAYAYYLYKTQEAEANGNPNDTRHPSPRWALDYAKRMVRKGRHMMRHERERGLEGTKEGIHSQMHLVAHSFDRAKHYAEKLATAFPSRQSARALVSVLRHLSGALARVKEAIMNHENNQHQIIRAILEIMAKVNESWFQPYLDQVQSGSHHHHHH	28.29	88.0712	0.499784	0.888887	7.2	0.103448
GLF_2	EEEEELKKRLEELEKRIEEYEKIFEEHKDEPFPDEATRLAFELIIEGLKTLVEAIKKYLEDKSEESYLEFIKKLMIALQTIFSALEALAKYRLERQEALAAGKPDDPSVMTPEDMLKYAKEKVKKLKEVIDKLEKEGKLGSKEGLEKMFNIIEETLKKAREYAKKLKELFPEDEEAQRLVKVLEKLEELVKKIKKNLMEGENKKKEVIKAVLELIESTIEYLFEPYIERFKEGSHHHHHH	28.45	93.7586	0.522716	0.879492	12	0.116379
GLF_3	AKKQELKKRLKELEKRIEEYEKIFEENKDKPFPDEATYLAFKQIIEGLKKLIEAIENILEDDSEESWKKFIKDLLIALTTIFSSLKSLTEYRLKRAEALDAGKPDDPSVPTPQDMLEAAQEDVKNLEKLIEELEQKGLLGSKEGLEEMFKKVEDLLDEALKNAKKLKESHPEDELAQILLNVLTEFKKLVEEIKKNLFNGKDKKDEVIESVLKLIESTIDNFFEPYIEKFKKGSHHHHHH	28	93.1759	0.542328	0.864096	0.000729	0.112069
GLF_4	GEEEELRERAEEVASRAEEGLKVLEENKDDPRLTPAELEALLEMLEEARDAAEYVIKMFEAPREEALRELLPEALLEIAEAIAEAYHAARTALLLLEAAAAGDATDAAAPAAAEAEREAEELEAEAERLAAEQQREGAFLTGEGLRRMVEYLLELARKALEYANAAAEAAAWNAALVRIREALEKALEAIERALEAAEDGREPVERVVRAVLEAAQAFVDIAVEPFVEAWKKGSHHHHHH	26.43	86.3144	0.475603	0.841486	3.6	0.112069
GLF_5	KMMGQLLKIAKQVEGDARKAATRANGNIDTNPFNRAAYHMVTNIYEAAREAFQLVQDIRQNPKENSQSEAIRRALLMVATVVATMEYYFNMMNLHDKHRKEGEWPQPTEEDFKNARQKMEKPIAKAEQAWQDSQARNHVTSPKAIQEHMELIQKMIKKMQKNATVHRKRHPHWRSYDQMAIAAKQMYKLVNKAMNKMQNEDNPTQAVVMLAVQAVAYPVRAYGKRALRKVNK	26.94	84.7239	0.488491	0.816494	9.2	0.0646552
GLF_6	MEMEELLKKAKEVYEKAKKAYEEAKKHVDDSPLNRFFYEFMKEVYEAAKEAYELAKRVKEEPEEVSPAEAIREALLIIAEVVASTMFFLEGRILKKKKEKDGIKEEPSDEDFKEMKKEEEEPIEEMERLLEELEAQGIFTTVEAVEQALNKILEWAKEVLEKAKEELEKYPEDKTFKRIAEAAEKIIELIEETIERIRTDEDPMMAVLKLAIEAVFIPVEEFGEKLIEKLNKGSHHHHHH	28.18	91.7606	0.439828	0.810428	7.3	0.0775862
GLF_7	EELEELKERLKELKKQAEEAKKQAEELKKKLGEDNWWANTALEIAEAAAEAAEYALKMLEDRTSESHRKAIAEALEAVAEAIAYIYEAARPYAYRKEDREKYGDREPTKEDWEEARKEAEKFIKEVKKVAEDAEEKGELDSDKWIKEMVKAIAEIAKKAAEYAEEAAELYPDDKALQVLAEAAKKILEEVKEALKKIETSDDPEKAIIELVIKVAEEATKAATETTEYLKNQGSHHHHHH	27.45	91.1947	0.544526	0.83747	>1000	0.0689655
GLF_8	AQMRQIQRRVNDLVSRLRTYAELAEQNRTHHTFEPAMARSLRRIYRAAVRLADAVQRYQDNSTDDSQERLHKAVFEFPLAIVDSMLVTLYWYRAAYKARARGKSPEDYQKKYKKARRKARNLRVKARRMHEKLNKSNKLTPKQLVQERMKFVWKAIKHLWRLAEEFQSYDSHWPHVRAMWVAAKNMWRAFQGFKKAWANSSGGLQALLQFAILMAEAVYESYLQPYVKQYQEGSHHHHHH	28.73	85.0438	0.439397	0.856115	2.4	0.0689655
GLF_9	KDMEEVYQKVKELREKFERIAALAEKEREKPDVSKLEADMIQEILDAVKKLEESVRKLQEDPTKETLQETLDNVFYTPLAVLVSLIKHILKMQAEIDTVKNGRSPEEKDRLIKQANEIADKIKEDAEKKLAELKANKELSEKETIEEVMKILKKVIDLLLSLTSRLDKDADKYPDAKRATDAAKKMKEALEETIVAYQETAELLQTLLDWAIKLLEALLQEYLEPKAKDRLNGSHHHHHH	27.79	83.8338	0.521034	0.806049	42	0.0948276
GLF_10	SRLEELLERARERVERLREAAETARRLEGRPEVSPLLAAGLEDILRAAERLVEALEEYIADPTPESREKLLFALFELPVAVIVSMLRLVGRYEAEIEARENGLPEEEVERRVAEAEAEAEGKREEFLAKYLALKKDKSLSEEEFIEKMLEFIKEMIEELLERARSFEAHAEERPDLVRLLEAAEAMMEAFEKYEKKFKESEDRLGVLLEFALDVLDAFLDHYLDPWLESLRAGSHHHHHH	27.95	94.2242	0.438578	0.844161	3.4	0.0905172
GLF_11	SKLEEYLRRAEELVERLKEYAELAKELKDDPEVSPLLAEGLERMYEAARDFVEALRAYLEDDTPESRAALLRALFELPVAVIVSALELVGEIKAKIEAKENGLPEEVVEEKVEEAKKKADEKYAEFRAKWEALEADSSLTEEQFRDELLKVVEEMIDELLAETESFESYAEDYPLAVQLLEAAKAMKEELDKAKKELATSKDRLGVLIDFALGVVEAFVDNFLEPLKKKWLEGSHHHHHH	27.47	93.5869	0.457414	0.828941	4.2	0.0646552
GLF_12	PFMNRIQNYLNRWTREYNHVRKFWRDHYQSDPQMRVMARAFMRVARSMRAHEWAVRKYAQNKTEKGTERFYKATVSFILGILDWLWVVAEVTWPTTQGAANGQEPQGKEDWYRQALRRADRMRAAARLDLRRVKQRNNGTEQKLHQTAFRIIEPPLSRIWALAQKLATRGPHDIEVRYIKRALTEIRRLLQRAKKLAQSSKNHEKALFMFSFAVHEAFVQSVMRPIYKQYRQGSHHHHHH	28.88	84.6345	0.397026	0.808066	0.3	0.0560345
GLF_13	SRDEEIKKFIEEVTKRLEEVGAFFESRRDETPTLRAMAEAFQRLAAAFKKFADALLKYLEDRSKENELEFYRAALDFVLAMLEFLYVVLRVELPGIVGGKIGKRVPGREEFYEEALREAEEMRKEAEKRFEETVEKTGGELEELAKEFFEAVKPPLEEITKLAEEVAKIGKGSKRNEWVLKALEEIKKLLEEAEKEAEETGDYIGAIIDFTFRALEAFLEHVLLPLYEELRAGSHHHHHH	27.86	88.5824	0.5075	0.808119	0.073	0.0862069
GLF_14	SSMRKITRDADQVWQNMKEIRKFAQRHKEHNVENRAWALVLMRAAKAVKRAAQAIRDYATDPTKEAQEDFYRATYQAVTTIFASMLAYLELQYHDEQRARWSQPKDPTSESLQQAMRLADRHERKAERIFQKQKNEGKMQSPDYVHEPMNLVYKMIRRSARLARRLAQRNSRNPFARAFYIVALRASQAFQRFKKDAHENKNPHEAMARFVIRFADYFVQAMYNRFVQTHEGGSHHHHHH	28.62	86.887	0.478966	0.863208	6.6	0.0862069
GLF_15	SSMRKITRDADQVWQNMKEIRKHAQRHKEHNVENRASATVLDRAAKAVKRAAQAIRDYATDPTKEAQEDFNRATYQAVTTIFASMLAYLELQYHDEQRARHSQPKDPTSESLQQAQRKADRHERKAERIFQKQKNEGKQQSPDYTHEPSNLVEKMIRRSARLARRLAQRNSRNPTARAFYEVAKRASQAFQRFKKDAHENKNPHEAMARFVIRFADYFVQAMKNRFVQTHEGGSHHHHHH	28.27	85.9224	0.470259	0.849935	0.07	0.0862069
GLF_16	GQWTQIHKQSEQLHAHAEQVIHKAKSNINSPDFSGPMGQMIIEIAQGMMHISAAVELLRKPNSKHHRQQAHDMIFQAVITIISAILKTLSTVRYTTHRKHHGDPRPVTEEQQERATRRAQRIRDRMHKRMQKAHQKGPYTKAGHLVEMFKMIAKELKRIIREATWLASHDPTNPFATRVLKFAQQMQTALKQVLKAALRSNNYQQGLAQAIMTMSHSVYKAIVKDYLDQWESGSHHHHHH	27.76	84.2966	0.547371	0.869433	8.1	0.0646552
GLF_17	GREEEILKRARELRERAEEAIAFLRANADSPWVAGPLGRMLLDIAEAIIRISEAVELLLEPQSEENIEEAIRLIAEALATLLAAVLYLLLVRRVEVERRAAGDPSPPTPEEKAAAEAAAEELRREFLELLEELEKEGPLTEVEHVLKLLEKFEEVLERLIALATELAELAPEDELARRVLEFARRALELLRRLKEELEKSEEWLLVLAETVLEIAELAWDLLVRPALEAQREGSHHHHHH	27.35	94.5073	0.570819	0.85581	30	0.112069
GLF_18	GREEEILERARELRERAEEAIRFLDENADEPWAAGPLGQMLRDIAEAIIRIAEAVELLLEPPTEERVERALELIAEAWALALAAILELLLVKKVEVKRKQNGDDSPPTQEEIEAAREEAEKMREEFEKLLEEVKKEGPLTEVEHVLKLLEKFLKYLDKIIELAEELASIDPDNELAKNILEAAKKLKELFEKLIEELKKSPEWLLVLAETVLEAAETLYDLIVKPALEAYKAGSHHHHHH	27.51	94.5397	0.590603	0.863747	0.13	0.107759
GLF_19	GREEEILERAERLRERAEEAIEFIEKNKDKPEISGPVGKMLRDIAEAIIRIAEAVRLLLEPKTPERIEEALDLIFEALSTILAAILYLLRVRRVAVERRLAGDDRPPTEEEIERAREEAEEMRRRFMELREKLKEEGPLTKVEHVLKLLEEFLKVVDEIIELASELAALDPDDELARRILEMAERVKRLIEELIKELKKSKDWLLVLAEAVLEIAETVWELIVEPWLEELKKGSHHHHHH	28.14	93.8079	0.533448	0.860538	2.7	0.0905172
GLF_20	SVSEAREAEAQHLVDEMRRAQELAEKWRSESPEAVDQADMIMRIAEAFKHLKEALEEMKKPATDATKKNRIAAIARAIAEVIYALLTYLNKKLEAIKAEEAGIKERPQAYYFIDSYLEALAEKNKILEAAKKAEDEGAVMDKQAALNIAEEIRKAIEKILEKAKELKRRNPSDDDAERMIKALERMLEAVTKLRQEMEKSDDVAEMLLQATLDMLRAVWEHIIQPIISRKKEGSHHHHHH	27.53	88.0552	0.424741	0.80848	2.2	0.0775862
GLF_21	SWLEEKKKKIEEMYEEMKKYAELAKKLADGSREEQLMAEMILEIYEGMEYLKKAMEYYLKEPTEETLKNTPLYLAEAVAKIIYALMFYVGTRLGEVKAKKAGDFDRPVEYYAPEVEAEAEELYQKIVDTAKAAVESGKYTEREAWRAIAEAVLEALEKLKEKLEELLELEPDDELAQNLLKAVEEGIEAVERFLKESEKTDDVLGLFLETTIEIFQAVMDHVIRPWVESQLKGSHHHHHH	27.89	91.9213	0.532629	0.837563	0.67	0.0905172
GLF_22	SKLEELKKKIEELHKKMDVFAKLAEKLLDGSEDEQLFSEMVLLIHKGFDYLKKALEFYLAPATEETKAKTPLYLAQSVAYILYALQLYVGTRLGRLKAERAGDLSRPPEYYRPEVEAKAKEVMDKILKVAQEAVDSGKYESREAWLKIAEAALAALKDIKAMLEERLALEPDDELAQRTLKAVEKAIKALEDFLERSQKTDDVMGLFLEATVEIAEAIYEEVLLPYVESLLKGSHHHHHH	27.37	92.5142	0.495086	0.836263	0.16	0.0862069
GLF_23	QKLNQIRTLAEELAARARDAQQKLNQHRNKPEVTRWMFHYFGMILKAAGEAAQFAQNLPTPTEPGGQEKVMRTIMKILARTLAYVYAWAHHRRDRYQHKQAGTHSPHSKNAWEHAHGRADYMIREFENLDQQWRQSGPQQGQNGWQNGWDYIEWLLDEAQTDATEYAQFDTRDPFARWMAKAANEMSEPVSQMKQAMQQPDNWQEKVVQAAVQAATAVANTVLRPYQKKYEKGSHHHHHH	28.06	82.5866	0.443534	0.872156	1.2	0.0948276
GLF_24	GQQQELRGQAKQAAKRAHKAYKTAKKHSKDTHENWSEARVLKYVYRAAQRAKRAVEATNQPPTEEGPRRVIKWAMDAVVHVLASVYMEAEHKEKWWQKKATGKNEPPTETSFKKSEDKFRTESRRSRDMYRNDEENGNSGTPEGIKGMLGHMMKLAQKAYKYSSTMAQGDPHNPSAKDLAAVAEQAYQILSQAKNQLEQTDDPLTVLAAFAVQVVDTVVQTVATHAETHTSGGSHHHHHH	27.05	87.77	0.602931	0.857986	2.5	0.0689655
GLF_25	EEDARRIETVTRAHEEAAKAAEQMRQQSQSSGFLAILAWIMANVMTAADLAKKAETYYRMEETPSKKYYIILYSFLAVAMVLASIKTLTKALLNVDNRKKKGDSKPLTEAEFNTAKETFSAEVESMQEMIKILEEKGGFGTEVSVRLLLEALLELAQEANREATDIATLDPNNDIAKKLSDAAREAEDILRYALLQIERTPDVTSVLASFAAAVVSLVTKVMTSIAEDHISAGSHHHHHH	26.61	85.9037	0.443491	0.807686	0.12	0.112069
GLF_26	MKEEVLKEKAKKAAEKAKEAYELAEKYKDESFENKVMAKVMKKIYEAAELALKAVEYLFEPYTPERDEKVVEYAFRAMAAALSSLWMLAAAKLAHLKKQAAGDNSPLTEEEWQKYWDEYEKKLEEIKKLLEELKKKGLLGSKEGLLELLEFLEELAKEAYRYAKENAELRPDDKEAKRLAEVAEKALELLEEAKEELEETDDPLLVLAEYAVKVVALVAETFAELVEEKYESGSHHHHHH	27.71	95.1512	0.493793	0.840377	14	0.0948276
GLF_27	RDPVMLEQSAEAVLLAARDALNVSQQQISRGGGKDINSLFMSWIALAAKRTAEAALRMIKAQTQEELAKAMRDAFVNIRKALVILKIEAELLKEDTELKQKGDARVNPWKKIEEIRKDVQQEASSSLTKYKEAFAQGSPGSMEASVPVLNDLKKEVEKALKAAQAAQQLDPNNPRAKEVEETTEAIQETLEKALKAAAESPHPIWALLSLIISIASNLEKLRVSRSLDAIKAGSHHHHHH	26.49	80.5064	0.392543	0.82838	0.36	0.12069
GLF_28	SKRIKLDQAAQATLQKAEEAYNVAQEAIKRGGGKDLNSLFMSWIAQAAKNTAEAALRMLKAKTEKELADAARDAFIEIRKALVILRYEAQLIREETELRLKGDPKAIEYKSIEKILKDVENEATAAHEKYKSSFDAGPPSSMKAVTPVLEELKREVEKAKAEAQKAYKTDPANERAKLIEETVTAIEEILEKALKAAASSPEPLYSLIELIIKIAEALISRRVQPELDAQKSGSHHHHHH	26.73	83.678	0.451466	0.847269	0.042	0.107759
GLF_29	SEEEELKKKIEEVKKEAEEAAEKLKELFKKGGFEDPLGLFYYLVAEEAKKAAEYAKKIIDAKTDEEFAKAFAEAMLHINRALKIIELRAKLLEEEAKKKKTGEEEPVPEPSLEEVLKEVEEEGEELRKEYMGALEAGDPSSLEGWQPILDLLEKKINEALEEAKKAYETDPSNEEAKRLLETTEKLKEAFDKGKKAIEESDDPRMELLKLIIDMAEILINNLVKPYLEKLESGSHHHHHH	27.53	89.7406	0.459698	0.84097	194	0.0818966
GLF_30	AELARLTEQAEALAKEARDMSSILRWAASEGKVDAELYRAISRMLEAIEELAEAMKRAMEFPSAPSNLEALEAILEAMSKILAALYSIARRLTLIQEFEQKYPQGPVNPQLAEEAVRLAEEPLSKFQDVLDKAKAERSISTKEALKELLKALRELAERLLAQATAASKAQPTDEVARSILKAAEEILQAMDAAFHALDISPTETEHIMKAAVKVAKAALEDVIKPFIDELSKGSHHHHHHH	26.66	86.236	0.423448	0.839594	0.000425	0.103448
GLF_31	GELEELAREAEELARRAREARRVLEEAAREGKLDPFLYEALSRILEAIEELAEALRELLEHPEGEEHLEALEDILEAIMGILAALYEIARYRALVGEHRRREPDAPVPPELPELARKEAEKYVKKFNELVKELKESGKWKEKEGVKKLVEFLLELAEKTLEAAERALELDPEDELARGLLRAAREIRRALEETLREMEETDEYDLAIARTAVRVARAALELVVEPVVRRLREGSHHHHHH	27.73	96.6997	0.516034	0.86111	0.016	0.107759
GLF_32	GKMEELVKRAEELAKEAKEMLEILKKAHEEGKIDSFLYEALKEMLESIKELAEALKELLEHPTGEKHLEALIKLLKSMVGILASMYEIARYRYLVGQQKQQDPNAPVDPRLPEEAREEAEKYVKEFEELVKKLKDSGKLREVEGLRELLEFLRELAEKTLEAAEEYAKLDPDDELAKGLLEAARRILEALERALRAMEETDEWDLAIAEAAVEIAEAAIELVIKPVVEKLKEGSHHHHHH	27.52	96.3343	0.507845	0.872839	0.37	0.0991379
GLF_33	DRLEELVRRARELAERAREAREVLEEAAAAGELDEFEYRALSEMLEAIEELAEALEELLRHPEGEEHLEALLELQEAMMRILSALLELARERALLYRHRERAPDEPPPPELPEEARREAEEPRREFEELARRLRESGELRRVEGVRRLLEFLLELAERTLEAAREAAEFDPEDELARGLLEAAERIRETLREALRRMEESDEWDLALAEAAVRIAEAALDLVIEPVVRRLREGSHHHHHH	28.06	92.4162	0.462328	0.869306	1000	0.116379
GLF_34	GAAQRVTSRAREVNAEAGQAKAWLQTHRERPAVNSAMPWVATSVLEAAAQIAYYAMRIAEYTDPETTAHYTWMALFYVYKVLAYLLAYAETEYDQMRKQRNGKQENTTEKDMEQAKAKAEQLTTRAHDLYQDSFEKGDVGNPKAVQRMLNLILHIAHQALSYARRIKRLSRKNPTARAVARVVEEIIQAIQQAMHDLHTSDNATEKLANALVKTARAVATWVKTTFLSSEQQGSHHHHHH	27.26	87.7625	0.497069	0.895369	0.29	0.0905172
GLF_35	SREEKVIKEAKEVKKRAEELRDWILKNLNEPIIQENDPEVYINILTEAANIAEHASKIAETTDPEEQAKYLMEALLSVYNVVAWLYSYAKRRLNQLKKKKNGNYSNSKEEDTKKALEEAKKLSEKAQKTVDDATKAGKITDPATKDTLIDNILTLTDKAISYAQEILKLDPNNKLAKDILDVLTKIKDEITTSRKASKTSDDANLITAEKLVKIAKAVVDMVENSVLSWKLNGSHHHHHH	27.2	84.0981	0.469138	0.855229	8.5	0.107759
GLF_36	SKADEIVERAEEVAEEAEELRKWLEENLDDPVIQANWPEVFLNVLEAAAEVARYAAKIAETTDPKKRAEYRAEALLEVYEIVAYLLAYAKYRKTKLEKEKNGDLSPDDEELKKEALKEAEERIKEAEAMVEKAKKEGKLDDPEFIQEMLDKILELAEEAAKYAKENLELDPNDKLAKAVLEVIEKIKEAVEEMQKAMKTSDDWELVFAEKLVEIAEAAVEFVRDTVLAWKLE	27.62	94.8789	0.501034	0.872605	2.7	0.116379
GLF_37	SRAEEIVERAKEVAERARELLEWLRENLDDPVIQANAPEFYLRVLEAAAEIAEEAAEIARETDPAVRARHRAEALLEVYAVVAYLLAYAKLRLQELEDEKLGKLEPNREERLEKALRDAEERIEEAREELRRAEAAGELGDPAFQRRMLERILELAEEALEYAKKILELDPNDEIAKAIYDVLEEIREAVEAAREALETSPDADLDFAERLVEIAEAAVEMVEDLVLSWREEGSHHHHHH	27.6	94.1482	0.461293	0.877401	0.52	0.133621
GLF_38	SEAEEIIKRAEEVKERAEELLKWLKENLDDPVIQANMPEVYLNMLEEAAEVAEYAAKIAEEKDPEKRAKYKAEALLEVYEIVAYLLAYAKYRLEKLKKAAAGEDSPDDEALRAAALKAAEERIKEAEDMLEKAKKEGKLSDPAFQQEMLDRILELLEETIKYAEEILKLDPSDKEGKQILEVAEKIKEAVERMKEEMQTSPNADLIFAEDLVDIAEAVVDYVYDSVIKWKEEGSHHHHHH	27.55	92.871	0.475431	0.872528	7.3	0.0991379
GLF_39	GAAQRVTSRAREVNAEAGQAKAKLQTHRERPAVNSAQPEVATSVLEAAAQIAQYAMRIAEYTDPETTAHYTWGALFYVYKVLAYLLAYAETEYDQMRKQRNGKQENTTEKDTEQAKAKAEQQTTRAHDNYQDSREKGDVGNPKAEQRMLNSIKHIAHQALSYARRIKRESRKNPTARAVARVVEEITQAIQQAEHDNHTSDNATEKLANALVKTARAVATWVKTTFESSEQQGSHHHHHH	27.06	82.7361	0.469224	0.860663	14	0.0862069
GLF_40	SQMSQIKTQMQENWDQMKSYENTLQKHSSRTPEDRWMYEAFKKIAKAFHMLMLAYKAMNYGHNEHSRHRYAHGIAYAVTTAAATVAAMASYKYEWLMYRMNNQPKPPPEEMWKRANKKADRAVRRSKKLSKNMRNKRDWDPDEHGRKMIQITMRTVRKARHYSQKAMHLTSEFTEGRHVLTAATTADQALRQYRQQINQSDNRHQIFLQAMLQIMNAILKSFFQPYVERLNGGSHHHHHH	28.61	86.3127	0.38556	0.868888	2	0.0818966
GLF_41	SEWEELKKRLEELTKLSEEYKKILKSHSSETPENKRIYELFLRVSEALEKLKEAFKNYLEGLPEEGLIEQISKVGLGVTTAVASVMAYASYLYNKLKYEKNNLPAPPDEELWKESMEKADKVVEEAKKLVEKMKKEKNLNPLELIEKLTEITTKAATEALNYAENALKLDSNNTLAKNIKNASTSSLNALATYKEEIPKTDKKWLVFLNSSLTILEAILKNFYLPIVESLKSGSHHHHHH	27.49	87.7871	0.4575	0.851581	0.067	0.0862069
GLF_42	SRVEELRERMEELMKKAEEYLEILKKHKDKTFFYKKLYELFLRVYEALKKLKEAFEKFLEGEPEEVLVEQVEKVLLAVTTAVAAVMADARYLLKRLEYEKSGKEKPPDEELWKEAMEEAEKYVQEAEELIEEMRKEEDLDLKELAEKLVEIIRKAAEEALKAAERALELDENAERAKYIAKAAEESLEAIEELEEELPETEEWLLVLLEAALEILEAIIDNYFKPIVEKLKKGSHHHHHH	28.33	87.1926	0.521681	0.845214	985	0.0948276
GLF_43	SKVEELLKRLEELEKKAEEYLKVLEKYKDLTFGYRKLYELFLKVKEALEALKEAFKAFLEGKPEEVLIKQIAAVLLGVTKAVAAVMALATFYLESLKYKKEGKKMPPKEELWDKAMAEAEKVVDEAKKLIEEMLKKEDLDPLELARKMSDIIREAAERALEAAKKALELDPNEELARNIAKAAEKSLEALDKYEEEIPKTDEWWLVLLQTALDILEAIIEDVFEPVVEALKRGSHHHHHH	27.65	95.2321	0.535	0.852719	0.000658	0.0948276
GLF_44	SRMEELKKRLEELKKKLEEYKKKIKEAKAPPSLDPVVKKYLLDIIDAAFKIYKALEKLFRDDSKELEIEAAEVIGRSLGEIASALYSLAEYEIDMIEADKAGKKEEKRPVYEKKHTRLYLERVAEVERRLAEARAVPDATLEEFTLRAVEIAREYLLEAAEKMKELAEMRPDSIRREKMLTLLDKLTASFDAMMAGLVGSPDRREHLVEFVIDVIELVINTLIKPYIEEIEKGSHHHHHH	27.87	89.4325	0.47806	0.835823	0.034	0.0818966
GLF_45	EEMERLEAELEKLEEELKKYEKELKEAKAPKSISPFTKKYLLGMIDNAFKIFEALRRLFRDKSPALEREAARVVGLSLGGIAANLYALAEYEIKVIEAKKKGEDEEKEPKYEKETEELLEKRKEEVREALEEAEREPDASLERFTLRAVEIAGEMLLEAAEKAKELAELRPDSIFREKQLKLLERLKKSFEETLEALRGSPRRLLALVRFVIDVINLVIDTLIKPYLEEVKKGSHHHHHH	27.93	89.0121	0.504526	0.830358	0.001	0.0603448
GLF_46	EQINNIQQQLNTWEAQAHQYEQIAKQHSKSPPDEGQQYFVISKIARSIRAGARALRKAIKHPNRKSRYNLYYALWLFFFSTAATIAAYANYEYKGVKERQKNPNKPPKTNSFKKAQRSHKKDVVRARKWLKDYNKNTNLTHDHLITHIIQLAQKYVDKAVHRAQYAQQVDTSRNPWQRALEASGSARQVIQNLTHRVNNTSNRHIYIAQAVLQFYNSILKSWIQPYWQHAQSGSHHHHHH	28.27	82.2397	0.475474	0.862242	0.66	0.0818966
GLF_47	RLQSAELDMARDVVETATAILEHLRDKPPTDLFTEWIYFAAHTAAEAAVLAAEALLKLHQPGDDAARKTARSAPLVAIAAALAALRAVLQALQDILDAKKKDPTIKVQSPDLDTVKKFAQEEMRKVLKALQEQESQFPGNGAPAHATALAVVKELLEEVMTAVDYLREVDPGLVFVRHLDPVLKEAKELFKKFDAEAAKTGDLEKPLAKLATEVASKIAAAVYAAFLEIVDKGSHHHHHH	26.17	88.0544	0.397716	0.854628	3.3	0.112069
GLF_48	AREEQVTQEAREVRGTATTALDQIQTHPNHPGNTDPHTLALHYAAQSAIYVAQAVEDISENNDPANTQRAHRNIFIGVFRILAWILAALHYEKTRAQARKNGNEQRPTESDYQDARDSARQQSTRAEQKFQQFRNNTKLTPRDFVNAVWKEIRRIAKRAQKYSRAVAQAHERRPSARWAAKIAKQIEEILDRAEDRLDNTDNPHEAIANAAVQIASIIAKSTHDFYNKHHSKGSHHHHHH	27.5	84.5881	0.435216	0.874886	0.11	0.0560345
GLF_49	RHLQEVQEHLKRVSQEAQEVLEQLKALRHYRGVGRAAWRSAARIADAAIHVARAIQEIVRNPTPENIAKYQRQILYAIARIVASIYAIVKYRERYFQDAQQGGHRKPTKDDVKPARTHAAQLVARFEQAWEQSEQQHGPGSPHYIQSQLDSLAEAADQAYSVAQQYAKYHKRDPVARRAYRALVQISRAVEELQEAYKNPDNPTEAILRAAVQASRLAVKSVANRVLDEAQQGSHHHHHH	27.41	87.7928	0.499957	0.804499	0.19	0.0818966
GLF_50	RHKQEVQEHLKRVSQEAQEVLEQLKALRHNRGVGRAAWRSAARIADAAIHVARAIQEINRNPTPENIAKYQRQILKAIARIVASIYAIVKYRERESQDAQQGGHRKPTKDDVKPARTHAAQLEARFEQATEQSEQQHGPGSPHYHQSQLDSLAEAADQAYSTAQQYAKEHKRDPVARRAYRALEQISRAVEELQEAYKNPDNPTEAILRAAVQASRLAVKSVANRVLDEAQQGSHHHHHH	27.22	88.0159	0.513362	0.800857	0.75	0.0818966
GLF_51	TAWAQVRQELRQLEQKSWQVKSFFGEKRGRSPMFPVLEKAASDVLESYKALREAVEAYDRDRGQANRLALWKAAFRFSFTIVNTVQYIAECLKGIALGKKASLSPQEILRKINEADALFQAQQQQVDRELSRAESASSWTMHTSAQRLNDALRRRISAAVKAAEEAYRADSSDPFAKRLAVVAQRISTAASTYWTVIRKTSDPLLATVQYSLELEKIFSLDFFLPLMEELRKGSHHHHHH	27.41	86.4424	0.477586	0.800719	0.28	0.0689655
GLF_52	KTLEEAERILRHADRQSKEAKAVAEQVRGEPHAYDLWADFVIEVSKAVELLNDAVKDIAKNLDPAAWDDVVKKIAKALAEIIAAIETLLRALEDIWAIEDTGVKVPNLELKIKWAKEAAEKFLAILEEKLKEAEAAGNASWKEKLDTIFEMLKQAFISLMKRADKLARDKPGHPIVERIAKLLKKIVELLEKAQKLMEDTPQRPEALALLLAQIALLIVEEIIKPFLDIMKRGSHHHHHH	27.19	82.4325	0.509526	0.836062	0.001	0.0905172
GLF_53	QELEQGKQEAREVRERANDIKKKLKARSHSPERTDPRYDYAVHALKAAQHVATAAEYLPTATDQHARRHAYGRALRAIVKAVATIYAYVEDRYRVLQQRLGDTDQTYTKQHRHRARKKAHDHRARFHKAQKQSHHNHPGTSTSGVQDHLNAIREIAEKAQDRATRVVQLDKTLPRARAVAQAAASIREILEQAQQALEHHKNPQQAIANAAVQVATYVLTWVKDTYLPRFEEGSHHHHHH	27.59	80.2255	0.485345	0.859763	1.4	0.0818966
GLF_54	EEEEEVKERAEEVAERAEELLEFIEEKKDEPFAEDPRYEWAVELLEAAIEVAEAAKELLDAETPEAQLAAVDELLEAMAKLVATVYEYVLYELKKLKLKKNGDPEEFSEEDLEEVEKEAEEELEEFERVREESALNDPANDPNALLRQLETIEEIAEKAAEAAKENLELDPNDEGAKLAAEAAEEMLEELEEAKEGIENGEDPLLELAEMGVELAEEGVELVEENVLPLLEEGSHHHHHH	27.2	84.7135	0.501853	0.831829	325	0.0732759
GLF_55	EEEEEVQRRAEEVLREAEELLEFIEEKSDLPIAEDPEYEYAVELLEAAKRVAEAARALLRATSPEARLEATRRLLEAIAEAVATIYAYVKRKLKELKLEKNGDDEEFSEEDLEEMKEEAEEALEEFEEVAEEQEERDPATDPGAVLALLEKILEIAEKAAEAAEENVKLDPNDESARLAAEAAREIAEALEEAKEAIRRGEDPALALAEMGVRVAELAVELVRKTFLPKLEEGSHHHHHH	27.09	87.1399	0.528405	0.834624	>1000	0.0905172
GLF_56	EEREELREEAEELKEEAERLEKELEEFKDTEEVKKELEEWAKRALEAMKEAAEAALKAVETTDPADVYPVILEALYAVVLAAATVYEKAKYLYLIAKAKKEGDTSLDPEEAKKEAFEEAEEKIEEFKKLADELVAAGKVDDPEAYQALFDFIPKVAEEARRYAEKAYELDPENEEAKALAEAAEAVLEAVREARERAETSDHPHLHVARAALEAAKAVAEHYLKPKLEKLKGGSHHHHHH	27.19	91.8751	0.497457	0.864981	>1000	0.12069
GLF_57	EQREEIARRAREVIERATRLLEVARSHLGGDPEVRLRATLAARIAEGARKAATLALRLTTSSPEEQRRLLREEFPEALASLVDAVAALAFLRARQQERRAAGRDEPVTPADVLAAEARNRRAREELERLLAEMEAEGLGDSDEALIRVLEFLIRRIEEALRHARAAAEADPQDELARLTAEALERMLEALRKAIEALRTGNDPALVLAQALVEAAEAAVRGPAEHLARSLEEGSHHHHHH	26.64	96.3653	0.581509	0.82303	98	0.0991379
CLF_1	ELEKLKKKLDEALKKVKEAAKLAEENAKNKKVSVSVTIGDTTITYYPDSIETTGSDGTVTKTKRSKDDKRYPFLKTAGKLVKEAAKLLKEAAKKFEELKKELEESDRDTEEIKKRLEEIAKKVEEAAKNLLLAGLLTITKFKEKQSSINPSLTGGSVGSGVKEVFETAKKATEAAKKLKELSKELGSHHHHHH	21.46	86.3795	0.52827	0.808324	0.063	0.102703
CLF_2	SEAELEERLEEARRRVEEAAERARRAAEERAAAVEERDGDVTYTYTPTEVLVTLPDGRVVRIPRAADDERYPFLREAGERLRRAAELAERAAEELEELERRLEVEDEDLEELRRRLEEIAERVERAAELAREAAELVREEFARLAAARDPARRGGRVGPGVEELLEVAELAREAAELLRELAEELGSHHHHHH	22.18	80.6013	0.645405	0.809186	368	0.113514
CLF_3	NEEELEELLEEAREKLEEALRLLKEAYETPITLKLKKDGGVEVILKNGEKYKIYEDGKVVKEKIDEDDEIYPIYNKYIKTLKDALKEAEELKREFEELYENKEKGELSLEERLEKLKELAERAKEVAEKLLEAIKEFSDFLEEKKKTLPKEIPLEVNWEAIEKARKAAELMLEAAELLEEVYEKSGSHHHHHH	22.81	89.3716	0.658108	0.804006	4.1	0.0810811
CLF_4	NEEKREELLEEAKRLLEESLKLLKQAYNTPIEIDLPISGGVKAILYNGKVYLIYENGKVEEIEIPEDDILYPIYNKYIETLKEALKTVEKLQEELEELLENEEDGELSEEERLEKLKELAEELKETAEKLLKSIEEFSKFLEELKKKLPKNIKLNINYSSINLAKEAAEKALEASELLEEVYESSGSHHHHHH	22.49	87.715	0.688486	0.806274	1.1	0.0810811
CLF_5	SEEERRERLEEAREKTEEALELAKEALEEPGYVKLDFPDGVTAYISPDYVEYVYSDGSVKREPLPEEVYEKLGFPEVKELLEEAIEKLEEALEELEELSPERDGPELSEEEVVEELRETGEEVKEAAENLKKAYEIVKKRIEALQNDPNNPLPKPELTENLEKLKEAAEEAEEAAELLIELAEELGSHHHHHH	22.21	86.9592	0.610649	0.900454	231	0.135135
CLF_6	ELEEIIKKIEEALKLAKEGLKLLIKARKGGWFTLVTPGKDGVVTVAPPNVTLTDSDGSKTTRPLSPEELEAVRGPELLKLVAEAEKLLKEALKLLEEYHPLNKELPVSLEERLEKLKKAAELVKKAAELFLKAYELMVKTVEELRADPANPVPDVRISPFGELFKEAAKKLKKAAELLEEANKKLGSHHHHHH	21.53	84.7049	0.609351	0.866409	0.1	0.12973
CLF_7	ARPEFVELLEEALRVLREFVRALPEFRENLVTVTENRPDGTVYYHTLFSVTAVGPDGTVTTTPYASLEEAGPAGREAVELFDRALELAREALRLLELARTGPERLGLPPEVVREILLRAARLALRAVELALAAVRTLRDYQEALRADPSNSDYTIEDNPAFEEAERLAERAREAAERLLEAAEAQGSHHHHHH	21.62	91.2759	0.623568	0.834641	1.1	0.124324
CLF_8	ISAETLERLRRALERAEEALRTVRAFKTTPGSLFSVTYNGYTYTYNLDTVTYTDADGNVQSAPISDALYAALGLPRARALVDEALELAERALELLRRVLGVGGGPDLPLEEIRELLEEAAELLERAAELLREATDHLRAVFDALANDPSNTDLTVTRTPLFEQLPEAAERLREAGRTVREVAEELGSHHHHHH	21.44	91.8037	0.546	0.865241	0.59	0.162162
CLF_9	EREEAERLLEEAVRRAEEAWERARRALATKPLVVIEMPDGSVLKFHPDVLYVEKPDGKVEEIKPKTEEEYPPAFLEFRRLFEEAERLYREARELIRRAREGREREGLSEEEVRRLLLEAAELLRRAAELLREGVETVKRYFEEAAKNGKFPGGKLIFTPAFEELLEAARELEEAAEQLREAAERLGSHHHHHH	22.66	93.0195	0.686324	0.85021	0.66	0.108108
CLF_10	RLEEAERELEEAVREAEEALEEAKEALETKPLIVLEQPDGSTLKFSPDVVYIEQPDGKVVEVKPKTEEEYPPAVLEFRELYERAEELYERAKRLIEEARRGRETDGLSEEEVRRKLLEAAELLEEAAELLRRGIQTLEDYFKQAAAEGKFPGSTLTFTPAFHELKEAAERLREAAERLRRAAEELGSHHHHHH	22.3	87.6608	0.585135	0.862601	7.5	0.118919
CLF_11	REAELEEVLEEALEELREALEQLERALEEGIGARVLTPDGVLVITHPGKVDLIDPEGEVTTVEQPPVETWPPEEQQVLRDLEEAERLLREAIELLEEALENREGEGLTEEERLEKVEEAAELAEEAGELLEEAVERRIERIEEVSNDPNSPLPPMEVGEGHELALEAAERLEETGEELEELVEELGSHHHHHH	21.85	84.8302	0.664865	0.859512	3.9	0.135135
CLF_12	MEEEVREKIERAVELAEEALRLAEEAYRGGNYFIEKNEDGSTRIYGLETVRTIDGDGNVTETPLGPPEEVPKLVLETQVVVEEVLRLAEEAAELARKAHPDEPLPEPSVEERRELAEEAARLAEEAARLLEEWLEKVEKIREERKNDPNYKGPDLELSEEVEKLEEAAELLEEAAELLEEAAEELGSHHHHHH	21.98	87.7361	0.487351	0.842756	6.6	0.113514
CLF_13	EEERRKEELRRLAEEAREAAEEIKKAVSEPNLFKITDKDGNVWKYSTDKVIIVDKNGNETVIEPEEWEGFPEILKEAGEKLKEAVEEAEKAAELLEKATGVEKGLELPREERRRLFEEAAEAAERAAELVEEAVESLKNYFDKLKKLPEFKNFNIVETEALKRLEEAAERAREVAEKARERAEELGSHHHHHH	22.35	87.7266	0.710919	0.849425	0.33	0.0918919
RPF_1	SSQDLVDEFTAAMDEAQAFRDANGEEAFREKYLGKEEEGEEEEELYTVKLIGGGLSPEEAALAKERATKVLLELSKHLSKETLKRIIREIIKAALEEMLKVGAELSDLGWAVVLALEYLLLLLKEKLTGVKLSPSHPEVVEFNTLLALLTSPGRGRFYNPAPLNAAFNAAKEIFKELQKGSHHHHHH	20.84	76.2554	0.473352	0.787335	8.6	0.0949721
RPF_2	SMQELIDKIINEVKEGYELNQKHSREEVEKIVNEHLTPEGKPRPKLPYKYYVINMSEEELERMIRILTFTLEKLSKIYSPEKIEEILSTALEAAFAVYFKVGDNWANVFGFAVLALALALLELSESDPNNPLKISEEEKKEILEPVKELVENPEAPEEVKEAFNAALEAAIKALKPPDEGSHHHHHH	21.41	86.2515	0.420726	0.762366	0.57	0.122905
RPF_3	SLPKWVQNYTKRAEHAWQEAQNNNPSEYHKKYTPTPNGNKKETKKAYKYHPYAFTHPEDRQLFLTLLQLLVTNAYLVSGKRRVKTAIKVATYKARKAYYEEHGGHVHTGHYALLGLWAYLWARNRYGGQSNLQWTESQRGQILSIIGQLLGYYQENNPSRTAIIYALWAGYKYARREKNGSHHHHHH	21.98	75.9372	0.372011	0.802847	4.3	0.122905
RPF_4	MPSPYVQEEIERAEEAQRLVEEEGLEEVVARVLPAVDFQTEEDREKARRWSQIAPLPEELEMFKEVLRIASEVFVSEFGEEAFKRAYDTAVFTAYKAAQTASGNTYPSPAPQMLGLIAYFETLSEQAGPGVAEIPEEDLKKLEEIKEWILSGKGGLPLNPTAYNAAIQAGRDLALSIEPGSHHHHHH	20.89	78.4085	0.38067	0.769465	1.2	0.0949721
RPF_5	MLSKIVQDYLGLMDEVYKILQEIGEEEFNEKYADVSDPSLQNDEEAIKMFNHRIPDEELYEEIKKPLAKLMQVLVDIFGEENVKKLIERTNERTYELYKKTQDPRYLPPAVVLIALYEVLKILKEEGDPSLINISEEEWEELEELVEKFLSGSSPYPVPKEYAEIAREVAREFMEETEPGSHHHHHHH	22.16	79.949	0.478603	0.778312	0.64	0.106145
RPF_6	SPSPYTQRIIQLAKESSAEMKAEGEEAFRKKYSPPKGDDTDLPFETKVKWVFAIPDEEELERFMSLLTTLVTALEARLGPEAVRRIIERSVEDHYNYTRKTNNGTFHHPWYVLNALWSALQRVRAQHPDWPLDVPPETLAELEELREKLRRGELGVHIPEELFERAAEVADEVLAELPPGSHHHHHH	21.64	85.0966	0.407933	0.787654	0.31	0.122905
RPF_7	EPSPFVERVREIAYKSAAEMRAEGEEAFRAKYAPPLGSDEPLPFEQKLAWIFAVEDEAALEEFLELFEALVRALERVLGEETVENIVRRSVETHYEYTMKHYGGKVSNPYFVLFALYAAYQQVKEEHPDLPLEVSPELEEKLERLKEALLNGETGLLYPQEEFDLAAQVAQEVLAEQPRGSHHHHHHH	21.66	90.7771	0.404637	0.808463	0.99	0.139665
RPF_8	SLSELGKEFLDLLDEISKLVEKEGKETVFEKYLPKSTENNPENKELAFKYMLVNFPSSFSEKHRKLLEKFFTWWSKHFPDEWLKEFLLNVSFAGYVAAKKLGDPRLNTPITLFAGMKALLEEYKKDHPDDITPELKELIEELNSLLDKTSKTNPLYKKAKEPIEAAKKAAKETYEKHTSGSHHHHHH	21.77	88.8449	0.46581	0.778114	0.36	0.0837989
RPF_9	SLSPLAKEFLDEIERIQAEVAKNGREAVAEKYAPKSLEDNEENREAAYRFLLVNFPDDFSEEDKKLLEDFFKWFSEHFPEEFLKDLIYDTAFAAYVEAKKQGDPTLVLPITLYAAFLAFLEEWKKKYPESLTPELKELIEKLKELLEEAEKNDPRYKQAQAPIAAAKEAAKKQFKKYTSGSHHHHHH	21.81	93.8552	0.45514	0.778075	0.93	0.0949721
RPF_10	EPSPWFQEVMKALEEARKLIKEKGREAVRKEILKPDDKEAPKDVKEVMYLSLLEFSEEELEELIELIKVLAKWLEKKYGPDAFKMVLEAAYETFRTEIEPLGLPPSVILLVFIRMVYLLLEKEPPSGPLSGLELPPEVQEKLEKLLEDLENGKYGIKIPKEAWEIIDKAFEELLKKLPKGSHHHHHH	21.76	80.8094	0.465475	0.657736	1.6	0.122905
RPF_11	MMSEWAKELFARIEEARARAQAEGAEAVAARGVPKITSDGEVDVDAAIDASAAGLPDELLDKVMEALKLLFSVLQPFPNQELLKEMVEKAMAAAAKFYEKNGEGGKDVLIGVVFALYEFVKYLEKHMPELGIKIPEEEKKWLEEFLEDMLSGKVGYKVNQEAIKAAVEAAMELAKQIPKGSHHHHHH	20.71	89.3693	0.372737	0.806678	0.13	0.111732
RPF_12	EPSPWVQSIIDTANEAQEFAKANGKEAAAEKYTPKPDEPPEIGKEKLFKLSFSFLPDDLLEIIKKIWTKFGNFFESKFGPETVETLNNTIITAAYEAAKKVGGTLEEAGLGYAYAFLTLSLYLSEKFKSEGFELSEEEKKEATEAIERITSGEIGVKVHPEILQAAIDAANSFLKKTVPGSHHHHHH	20.75	86.145	0.409553	0.716085	1.3	0.111732
RPF_13	EPSPEFKEFLERILRLREEAEANDPEEVWARYADPDSPENREDPMARALVGLALAPKDNFNKFLKILLEFYKRFTKVFGEEAFMKLLNFAIETAQELLRERGLPPEWFIVGVLVSLILTLEVIEERLPEAGFKLSEEEEKELKELLEQIKEGNPYPKIPEEEIERIRKRAREFVESEFFGSHHHHHH	22.11	84.3115	0.42933	0.761039	2	0.106145
RPF_14	KPTKGAKRFVHRLNKYRDEYEEGDPDAVQQKYTPPRDDNGKRNRKRRWHYAAAYLDPDLHEKIIELFKLVFQIFVTRYDKKQFRHVIRTAARRSWRYAEAEGEDPRWAIIGAVIAAIYFLKANNKYNPALGLELTPEQSQHIDSFINGLSNGGHGFNIPKNIITRAKRAALRKARRHYKGSHHHHHHH	22.17	80.3783	0.380112	0.827644	1.5	0.106145
RPF_15	EPSPRQQAFLARLQAMRDANVAGDPAAVREAARPPKDADGKPDPALLFDYAASTLPPALMDQVMEVFRLLSRIAESRLDPELFEEVFDRAFEEMAAYALETGGDPRYALIGALIAMYYFILALDELDPSLGVALSEEERQRLEDWIRGLQTGGGGITVPEEVVERARELAEELARSLFEGSHHHHHH	20.8	85.8052	0.476704	0.780622	0.4	0.139665
GGC_1	SREEKVIKEAKEVKKRAEELRDWILKNLNEPIIQENDPEVYINILTEAANIAEHASKIAETTDPEEQAKYLMEALLSVYNVVAWLYSYAKRRLNQLKKKKNGNYSNSKEEDTKKALEEAKKLSEKAQKTVDDATKAGKITDPATKDTLIDNILTLTDKAISYAQEILKLRRRRGDAVVGASLRDQNHKQNKLAKDILDVLTKIKDEITTSRKASKTSDDANLITAEKLVKIAKAVVDMVENSVLSWKLN	28.21	-	-	-	-	-
GGC_2	SEWEELKKRLEELTKLSEEYKKILKSHSSETPENKRIYELFLRVSEALEKLKEAFKNYLEGLPEEGLIEQISKVGLGVTTAVASVMAYASYLYNKLKYEKNNLPAPPDEELWKESMEKADKVVEEAKKLVEKMKKEKNLNPLELIEKLTEITTKAATEALNYAENALKLWRRRRGDAVVGASLRDQNHKQTVKKNIKNASTSSLNALATYKEEIPKTDKKWLVFLNSSLTILEAILKNFYLPIVESLKS	28.62	-	-	-	-	-
GGC_3	SEWEELKKRLEELTKLSEEYKKILKSHSSETPENKRIYELFLRVSEALEKLKEAFKNYLEGLPEEGLIEQISKVGLGVTTAVASVMAYASYLYNKLKYEKNNLPAPPDEELWKESMEKADKVVEEAKKLVEKMKKEKNLNPLELIEKLTEITTKAATEAVLYSLIGRKLWRRRRGDAVVGASLRDQNHKQTVKMLKNIKNASTSSLNALATYKEEIPKTDKKWLVFLNSSLTILEAILKNFYLPIVESLKS	28.88	-	-	-	-	-
GGC_4	GREEEILERARELRERAEEAIRFLDENADEPWAAGPLGQMLRDIAEAIIRIAEAVELLLEPPTEERVERALELIAEAWALALAAILELLLVKKVEVKRKQNGDDSPPTQEEIEAAREEAEKMREEFEKLLEEVKKEGPLTEVEHVLKLLEKFLKYLDKIIELAEELKLWRRRRGDAVVGASLRDQNHKQTVKKNILEAAKKLKELFEKLIEELKKSPEWLLVLAETVLEAAETLYDLIVKPALEAYKA	28.57	-	-	-	-	-
GGC_5	GREEEILERARELRERAEEAIRFLDENADEPWAAGPLGQMLRDIAEAIIRIAEAVELLLEPPTEERVERALELIAEAWALALAAILELLLVKKVEVKRKQNGDDSPPTQEEIEAAREEAEKMREEFEKLLEEVKKEGPLTEVEHVLKLLEKFLKYLDKIIELAEELASIWRRRRGDAVVGASLRDQNHKQTVKKNILEAAKKLKELFEKLIEELKKSPEWLLVLAETVLEAAETLYDLIVKPALEAYKA	28.6	-	-	-	-	-
GGC_6	GREEEILERARELRERAEEAIRFLDENADEPWAAGPLGQMLRDIAEAIIRIAEAVELLLEPPTEERVERALELIAEAWALALAAILELLLVKKVEVKRKQNGDDSPPTQEEIEAAREEAEKMREEFEKLLEEVKKEGPLTEVEHVLKLLEKFLKYLDKIIELAEELASIRRRRGDAVVGASLRDQNHKQNELAKNILEAAKKLKELFEKLIEELKKSPEWLLVLAETVLEAAETLYDLIVKPALEAYKA	28.51	-	-	-	-	-
GGC_7	SWLEEKKKKIEEMYEEMKKYAELAKKLADGSREEQLMAEMILEIYEGMEYLKKAMEYYLKEPTEETLKNTPLYLAEAVAKIIYALMFYVGTRLGEVKAKKAGDFDRPVEYYAPEVEAEAEELYQKIVDTAKAAVESGKYTEREAWRAIAEAVLEALEKLKEKLEELKLWRRRRGDAVVGASLRDQNHKQTVKQNLLKAVEEGIEAVERFLKESEKTDDVLGLFLETTIEIFQAVMDHVIRPWVESQLK	28.86	-	-	-	-	-
GGC_8	SWLEEKKKKIEEMYEEMKKYAELAKKLADGSREEQLMAEMILEIYEGMEYLKKAMEYYLKEPTEETLKNTPLYLAEAVAKIIYALMFYVGTRLGEVKAKKAGDFDRPVEYYAPEVEAEAEELYQKIVDTAKAAVESGKYTEREAWRAIAEAVLEALEKLKEKLEELLELWRRRRGDAVVGASLRDQNHKQTVKQNLLKAVEEGIEAVERFLKESEKTDDVLGLFLETTIEIFQAVMDHVIRPWVESQLK	28.97	-	-	-	-	-
GGC_9	SWLEEKKKKIEEMYEEMKKYAELAKKLADGSREEQLMAEMILEIYEGMEYLKKAMEYYLKEPTEETLKNTPLYLAEAVAKIIYALMFYVGTRLGEVKAKKAGDFDRPVEYYAPEVEAEAEELYQKIVDTAKAAVESGKYTEREAWRAIAEAVLEALEKLKEKLEELLELRRRRGDAVVGASLRDQNHKQDELAQNLLKAVEEGIEAVERFLKESEKTDDVLGLFLETTIEIFQAVMDHVIRPWVESQLK	28.88	-	-	-	-	-
GGC_10	SEEEELKKKIEEVKKEAEEAAEKLKELFKKGGFEDPLGLFYYLVAEEAKKAAEYAKKIIDAKTDEEFAKAFAEAMLHINRALKIIELRAKLLEEEAKKKKTGEEEPVPEPSLEEVLKEVEEEGEELRKEYMGALEAGDPSSLEGWQPILDLLEKKINEALEEAKKAYETWRRRRGDAVVGASLRDQNHKQTVKKRLLETTEKLKEAFDKGKKAIEESDDPRMELLKLIIDMAEILINNLVKPYLEKLES	28.63	-	-	-	-	-
GGC_11	SEEEELKKKIEEVKKEAEEAAEKLKELFKKGGFEDPLGLFYYLVAEEAKKAAEYAKKIIDAKTDEEFAKAFAEAMLHINRALKIIELRAKLLEEEAKKKKTGEEEPVPEPSLEEVLKEVEEEGEELRKEYMGALEAGDPSSLEGWQPILDLLEKKINEALEEAKKAYETRRRRGDAVVGASLRDQNHKQNEEAKRLLETTEKLKEAFDKGKKAIEESDDPRMELLKLIIDMAEILINNLVKPYLEKLES	28.56	-	-	-	-	-
GGC_12	SEEEELKKKIEEVKKEAEEAAEKLKELFKKGGFEDPLGLFYYLVAEEAKKAAEYAKKIIDAKTDEEFAKAFAEAMLHINRALKIIELRAKLLEEEAKKKKTGEEEPVPEPSLEEVLKEVEEEGEELRKEYMGALEAGDPSSLEGWQPILDLLEKKINEAVLYSLIGRKLWRRRRGDAVVGASLRDQNHKQTVKMLKRLLETTEKLKEAFDKGKKAIEESDDPRMELLKLIIDMAEILINNLVKPYLEKLES	28.85	-	-	-	-	-
GGC_13	GKMEELVKRAEELAKEAKEMLEILKKAHEEGKIDSFLYEALKEMLESIKELAEALKELLEHPTGEKHLEALIKLLKSMVGILASMYEIARYRYLVGQQKQQDPNAPVDPRLPEEAREEAEKYVKEFEELVKKLKDSGKLREVEGLRELLEFLRELAEKTLEAAEEYAKLRRRRGDAVVGASLRDQNHKQDELAKGLLEAARRILEALERALRAMEETDEWDLAIAEAAVEIAEAAIELVIKPVVEKLKE	28.52	-	-	-	-	-
GGC_14	GKMEELVKRAEELAKEAKEMLEILKKAHEEGKIDSFLYEALKEMLESIKELAEALKELLEHPTGEKHLEALIKLLKSMVGILASMYEIARYRYLVGQQKQQDPNAPVDPRLPEEAREEAEKYVKEFEELVKKLKDSGKLREVEGLRELLEFLRELAEKTVLYSLIGRKLWRRRRGDAVVGASLRDQNHKQTVKMLKGLLEAARRILEALERALRAMEETDEWDLAIAEAAVEIAEAAIELVIKPVVEKLKE	28.88	-	-	-	-	-
GGC_15	SKADEIVERAEEVAEEAEELRKWLEENLDDPVIQANWPEVFLNVLEAAAEVARYAAKIAETTDPKKRAEYRAEALLEVYEIVAYLLAYAKYRKTKLEKEKNGDLSPDDEELKKEALKEAEERIKEAEAMVEKAKKEGKLDDPEFIQEMLDKILELAEEAAKYAKENLELRRRRGDAVVGASLRDQNHKQDKLAKAVLEVIEKIKEAVEEMQKAMKTSDDWELVFAEKLVEIAEAAVEFVRDTVLAWKLE	28.62	-	-	-	-	-
GGC_16	SKADEIVERAEEVAEEAEELRKWLEENLDDPVIQANWPEVFLNVLEAAAEVARYAAKIAETTDPKKRAEYRAEALLEVYEIVAYLLAYAKYRKTKLEKEKNGDLSPDDEELKKEALKEAEERIKEAEAMVEKAKKEGKLDDPEFIQEMLDKILELAEEAVLYSLIGRKLWRRRRGDAVVGASLRDQNHKQTVKMLKAVLEVIEKIKEAVEEMQKAMKTSDDWELVFAEKLVEIAEAAVEFVRDTVLAWKLE	28.94	-	-	-	-	-
CLN1_14	MEKEKQQEKGIELAKKGLELAKESYEDPQWRIYSYAGDNIVTAQAMYEGLWMSCVSQSTGQIQCKVFDSLLNLSETLRETRELMEKGIELGEKALKLAELGSKKNPLFKDDPEKKMEYAVKGGELFQEAGELILQATEGYGARIREEFEDPMTPVNARYEFGQALEIGREAAELCIKGGELLISSKPKGSHHHHHH	22.14	89.9682	0.871825	-	-	0.62234	1,7,10,13,14,17,21,24,28-75,76,77,80,81,87,88,90,91,94,98,101,103,115,116,119,122,123,126,129,130,133,136,137,140,141,143,144,147,148,150-165,171,172,174-176,178,179,181,182
CLN1_15	MEREKKQKEGLELAEQGVELAKESMRSPQWRIYSYAGDNIVTAQAMYEGLWMSCVSQSTGQIQCKVFDSLLNLSETLRQTRRLMEEGIALGEEAIKTAKKGSKDNPENKDSEEKKMELAKKGGELFVEAGRLILEATETYGERIREEFNDPMTPVNARYEFGQALELGRQAAELCIKGGKALIDSAPKGSHHHHHH	22.06	89.8014	0.8692	-	-	0.617021	1,7,10,13,14,17,21,24,28-75,76,77,80,81,87,88,90,91,94,98,101,103,115,116,119,122,123,126,129,130,133,136,137,140,141,143,144,147,148,150-165,171,172,174-176,178,179,181,182
CLN1_16	MEVEERQKKGLELAKEGLELAKESYNSPQWRIYSYAGDNIVTAQAMYEGLWMSCVSQSTGQIQCKVFDSLLNLSETLRETRRLMEEGIELGEPALETATLGLKDNPDAPETEEEKMQLAVEGGQKFVEAGEKIEEATTLYGKRIEAEFNDPMTPVNARYEFGQALELGLKAAEKCKKGGELLVNSGPKGSHHHHHH	21.87	89.7358	0.867457	-	-	0.611702	1,7,10,13,14,17,21,24,28-75,76,77,80,81,87,88,90,91,94,98,101,103,115,116,119,122,123,126,129,130,133,136,137,140,141,143,144,147,148,150-165,171,172,174-176,178,179,181,182
CLN1_17	MEKEKIYKEGFKLAKEGLKLAEEAYRSPQWRIYSYAGDNIVTAQAMYEGLWMSCVSQSTGQIQCKVFDSLLNLSSTLQRTRRLMEEALRLGEEAVKIAEKGSFDSEEFKDDPEKRIELIVKAGELALKAAELVREGVEGYGKRIEQEFNDPMTPVNARYEFGQALYVGREAARLIREGGEAMKRLGKIGSHHHHHH	22.33	91.24	0.875943	-	-	0.542553	1,28-81,140-166
CLN1_18	MEKEKRIKEALETAKKGLKLAEEAYRNPQWRIYSYAGDNIVTAQAMYEGLWMSCVSQSTGQIQCKVFDSLLNLSSTLQETRKKVEEGIELGKKAIEIAEEGDPRNPKYKDNPELQLELIKKGAELFLKAGELVREAVETYGARIEQEFNDPMTPVNARYEFGQALETGRKAAELIIRGAEGLLNTTEEGSHHHHHH	22.19	90.5166	0.866871	-	-	0.542553	1,28-81,140-166
CLN1_19	MEKEKEEDKAYELIRRGLELAKEALRDPQWRIYSYAGDNIVTAQAMYEGLWMSCVSQSTGQIQCKVFDSLLNLSSTLQETRRKMEEALRLAEEALELYEEASWKSEKYKDDPDKRKEKILEAARLALEAARLVREAAEAYGARIEQEFNDPMTPVNARYEFGQALEKALRAAELMEEGARLLLSLENEGSHHHHHH	22.65	91.1021	0.876385	-	-	0.5	1,28-81,140-166
CLN1_20	MELEKKHREGLRLMREGYELAREAYNSPQWRIYSYAGDNIVTAQAMYEGLWMSCVSQSTGQIQCKVFDSLLNLSSTLQETRRLMEEALRLGEEAIKLAEEGSFESEKFKDDEEKRIELITEAGKLAIEAAELVRQAAELYGERIQQEFEDPMTPVNARYEFGQALELAREAARLMLEGGKKLVEIGKEGSHHHHHH	22.51	91.5617	0.877988	-	-	0.542553	1,28-81,140-166
CLN4_15	MEEEKKQEEGIKLAKRGLELVKQCAELPMWRVTAFIGSNIVTSQTIWEGLWMNCVVQSTGQMQCKVYDSLLALPEDLVEAREKVERSIKLAEEGLKLSEIGGKKTNALEDEEEKKEVMKKAGELFIEAGDLVEEPVSRTAELIIQDFYNPLVASGQKREMGASLELGFEASRLLKEGGRLLSEIEGSHHHHHH	21.7	90.6142	0.859397	-	-	0.654054	1,7,10,11,14,17,21,24,27,28,29,30,31,32,33,34,35,36,37,38,39,40,41,42,43,44,45,46,47,48,49,50,51,52,53,54,55,56,57,58,59,60,61,62,63,64,65,66,67,68,69,70,71,72,73,74,76,77,80,81,84,87,88,91,94,98,101,102,103,105,106,108,109,110,114,118,121,122,125,128,129,132,135,136,139,140,143,144,145,146,147,148,149,150,151,152,153,154,155,156,157,158,159,160,161,162,163,164,167,170,171,174,177,178,181
CLN4_16	MAKEEIQEKGIELAKKGLELVKECAKLPMWRVTAFIGSNIVTSQTIWEGLWMNCVVQSTGQMQCKVYDSLLALPEDLREARKKVEESIKLAEEGLKLSEIGGKETNALEDEKEKIKVMQEAGKLFRKAGELVAEPVNRTAELIIQDFYNPLVASGQKREMGASLELGKKASELLREGGELLESIEGSHHHHHH	21.59	90.5595	0.856657	-	-	0.659459	1,7,10,11,14,17,21,24,27,28,29,30,31,32,33,34,35,36,37,38,39,40,41,42,43,44,45,46,47,48,49,50,51,52,53,54,55,56,57,58,59,60,61,62,63,64,65,66,67,68,69,70,71,72,73,74,76,77,80,81,84,87,88,91,94,98,101,102,103,105,106,108,109,110,114,118,121,122,125,128,129,132,135,136,139,140,143,144,145,146,147,148,149,150,151,152,153,154,155,156,157,158,159,160,161,162,163,164,167,170,171,174,177,178,181
CLN4_17	MENEKKQEEGIKLAKEGLKGVEECAALPMWRVTAFIGSNIVTSQTIWEGLWMNCVVQSTGQMQCKVYDSLLALPPDLVEARKLVGESIKVAKEGEKLSYIGGKDTNALEDEEEKIKTMKEAGKKFKEAGELVKKPVEKTAEKIIQDFYNPLVASGQKREMGASLALGREASEKLKEGGELLENIEGSHHHHHH	21.42	92.2912	0.860518	-	-	0.67027	1,7,10,11,14,17,21,24,27,28,29,30,31,32,33,34,35,36,37,38,39,40,41,42,43,44,45,46,47,48,49,50,51,52,53,54,55,56,57,58,59,60,61,62,63,64,65,66,67,68,69,70,71,72,73,74,76,77,80,81,84,87,88,91,94,98,101,102,103,105,106,108,109,110,114,118,121,122,125,128,129,132,135,136,139,140,143,144,145,146,147,148,149,150,151,152,153,154,155,156,157,158,159,160,161,162,163,164,167,170,171,174,177,178,181
CLN4_18	MEKKELERRAKELLERGLRLAREAAELPMWRVTAFIGSNIVTSQTIWEGLWMNCVVQSTGQMQCKVYDSLLALPEDLREARERMEEALRLAEEAVELAEKASWDSDAIKDEKKRVELLKEAGRLAEEAGRLVEEAADRIADRIIQDFYNPLVASGQKREMGASLELAREAARLLEEAARLFKEIEGSHHHHHH	22.12	93.3033	0.885745	-	-	0.502703	1,27,28,29,30,31,32,33,34,35,36,37,38,39,40,41,42,43,44,45,46,47,48,49,50,51,52,53,54,55,56,57,58,59,60,61,62,63,64,65,66,67,68,69,70,71,72,73,74,76,77,80,81,140,143,144,145,146,147,148,149,150,151,152,153,154,155,156,157,158,159,160,161,162,163,164
CLN4_19	MEKEELIKKAIEIAKRGLELAREAAELPMWRVTAFIGSNIVTSQTIWEGLWMNCVVQSTGQMQCKVYDSLLALPEDLRRAREAFERAIELGEEAKKLMEKADPDNPEIEKEEERIELLKRAAELAREAAELVLEPTEELAERIIQDFYNPLVASGQKREMGASLEIAREAARLLREGAELLLKVKGSHHHHHH	22.02	93.2856	0.874433	-	-	0.508108	1,27,28,29,30,31,32,33,34,35,36,37,38,39,40,41,42,43,44,45,46,47,48,49,50,51,52,53,54,55,56,57,58,59,60,61,62,63,64,65,66,67,68,69,70,71,72,73,74,76,77,80,81,140,143,144,145,146,147,148,149,150,151,152,153,154,155,156,157,158,159,160,161,162,163,164
CLN4_20	MSSLETFREARRLAREGLELVREAARLPMWRVTAFIGSNIVTSQTIWEGLWMNCVVQSTGQMQCKVYDSLLALPEDLRRARESFERAIEVAEKALELLEIGDPDSDAIEDEEERLQTIHEAGELLLKAAELAREPTEAIADRIIQDFYNPLVASGQKREMGASLALARRGAELLEEAGRKLLGLEGSHHHHHH	21.75	93.8652	0.886217	-	-	0.535135	1,27,28,29,30,31,32,33,34,35,36,37,38,39,40,41,42,43,44,45,46,47,48,49,50,51,52,53,54,55,56,57,58,59,60,61,62,63,64,65,66,67,68,69,70,71,72,73,74,76,77,80,81,140,143,144,145,146,147,148,149,150,151,152,153,154,155,156,157,158,159,160,161,162,163,164
IGLF_1	MAAEEEKKEKIKKLEELLDEFKELAELVKRYAEESPRTEDPTVLILAALAETLIELLDLVKEVLDSLLSGSLTDPDKVRKLVAELFELILKILKLVQLLIEDRYIAIRDPLRYNGEVTPERTEKRIEEVEKEAEEIEKEMVNTKSKSPFEVFEELFPLEKIQALLDRSKALYDEIVAAARRQLKQMESQPLPGERARSTLQKELHAMESLYDFAKGVYDAVISFYEKLREWRKTNKGEPMPLDELLEALTEYLEQLYKAFKDFVLRIREFRKYLEEEKKGSHHHHHH	33.77	89.5119	0.890287	-	-	0.251799	41,101-107,109-113,114,116,117,174,177-198,200-202,204,205,208,209,265-268,270
IGLF_2	MAAEKEERYLKELEELEERARLLLEIFEEALRKSGLDKDPTYVLLLESFKSFTEAILELIKLLKEGPSLPPDREEEMRELLDKFFANLAKGLRLFSQAVEDRYIAIRDPLRYNGLVTEENVKALIKKADEEAEAAVAAARAIPDPAEYLRALHDYLSALVDEVRKRVVEPLPEIVEAARRQLKQMESQPLPGERARSTLQKELHALLSLHESWEIAFPKLQALLDFFDEQRANPDLPPASDEEVRQRLLDFIKGILDGWEHFLSRIREVREERERLLRGSHHHHHH	33.29	89.3453	0.877514	-	-	0.248201	41,101-107,109-113,114,116,117,174,177-198,200-202,204,205,208,209,265-268,270
IGLF_3	MKEEEEEKRKEELLKLEKELVDLAKLFKEAVEKTGRLNTPTYKLLAESVESFAEAFKYLVEYLLKGIDKDESKRDEYLELLYKFFAHLRIGLRLYAEAIEDRYIAIRDPLRYNGLVTDEAYKERVQAAREEAEAAVNAIKADKNPENQYKGILDALSAEFERVRAKIEGPVEDIRAAARRQLKQMESQPLPGERARSTLQKELHALDSLVEAFRIMAPKIQKFLDFLKEEFENPSKPKASEEEKIDVVLEMMQGILDGFKYFISRIREIREALEEIKKGSHHHHHH	33.41	88.3986	0.865662	-	-	0.248201	41,101-107,109-113,114,116,117,174,177-198,200-202,204,205,208,209,265-268,270
IGLF_4	MSMEKEIEKLIEELEKEAEELLEFLKKFLELFKKRKEEWKPTHVYLLAFLEALIEFLQTLLERLKLERENPDLSEEERQELTRRFLKGLLLMALVAKRELHDRYIAIRDPLRYNGTVTVEAVEKRMEELRAEAEEFMREFFETNRDKGLQAYIESPLLELLQGMYEEMEKMKEEILEAARRQLKQMESQPLPGERARSTLQKEVHAFESLYEAFSIFYESLFEGLELIKKEYEESGGGKPSRETLLKALKLILEGIKKFLEHYFSRIREIRDFLERYEKGSHHHHHH	34.54	87.4242	0.854524	-	-	0.230216	41,101-107,109-113,114,116,117,174,177-198,200-202,204,205,208,209,265-268,270
IGLF_5	MEEEERRRRRRERLRELTERAVELAELVREAIERSGKYKNPTGLYLLHILSLIPETAEALYKYVTMPEEEKAANPELYQKYLKGFVEGLLEIAELLRKIIEDRYIAIRDPLRYNGEVTKENVEKEIEEIREDAKKKADELINSGPDGKSPLKAQKLYDYLVNVIEGETRRLYEEIKAAARRQLKQMESQPLPGERARSTLQKELHAAESLYDIFETFFAPVRAYLDLEVADEEATSGQKATEEEKLDAYEAVLEGLADLPLAITDRIREVRELYEELLRGSHHHHHH	33.5	87.1776	0.879483	-	-	0.26259	41,101-107,109-113,114,116,117,174,177-198,200-202,204,205,208,209,265-268,270
IGLF_6	MSFEEELEKFYEELREKIEEGIKLAEFSLEVLKKEPFVPEHTKLIYEALLEALLNFFRNGWKWFTALLNPEEYPQEEIQKYLGEIIEQLVLIADLLELLAEDRYIAIREPLRYNGLVTPEKVRERIAKIKEDSKRISEELSKNPSEELLDVLHDVLYKGYLLVTVERIEALIREIEAAARRQLKQMESQPLPGERARSTLQKELHAVESLRRMVETFREGVEGFFRHLKEALEPEEDERKKLRLLLEGIRTLLDGLINLVKLLFERIREHRPELKEEIEGSHHHHHH	34.12	87.031	0.883504	-	-	0.251799	41,101-107,109-113,114,116,117,174,177-198,200-202,204,205,208,209,265-268,270
IGLF_7	MKEEERRERLLREARELAEKLKKYAEFMEEFVAKRKDDLKATEILAKEIIELYAELAEVLLERIEALLREGELSFKERREFWKRFLFLTLTTLKVMYQLLKDRYIAIREPLRYNGLVTPEKVEEELKKIREEVKKLVESITENETPDFEKRVLDELIVPTFNEIYNGMQQLYADITAAARRQLKQMESQPLPGERARSTLQKELHAFESLYATYELFVKGVKEFIEALEKEITSPPSKRPSREERVERLLLPVRGAVEAVDHYFSRIREVRPAYEEYFGGSHHHHHH	34.24	86.3616	0.862736	-	-	0.23741	41,101-107,109-113,114,116,117,174,177-198,200-202,204,205,208,209,265-268,270
IGLF_8	MNEEEKKKERLEELEKLAEEAVEKAELFEELLELSPELQNRTGRLLLLAVKHLALAAKELVKFVKAVLEGGKLTEKELREILKPFLLHLITALLYLKKLVEDRYIAIRDPLRYNGRVTPETFEKEVEELEKKAKEIADSLDVPGNSDDIMANLKKLLEEVILKSREEFEKTFAEIREAARRQLKQMESQPLPGERARSTLQKELHAVESLEEIILRLFDALEYYFSTIVSLNENPDPKELTEDALWDAAKNLLRTFIEFIDDLINRIREFRPAIEALRKGSHHHHHH	33.49	86.321	0.865711	-	-	0.258993	41,101-107,109-113,114,116,117,174,177-198,200-202,204,205,208,209,265-268,270
IGLF_9	MAAEAARRARLRERIARLEELREFFSYLLEYLKDPKFQSDPTLEYLRLFIEALRNLSLALLELFRLSLRGDEVPPEELRRLLGKILEALILMLLALEQMVEDRYIAIREPLRYNGLVTKRYEENPVEKLREKAREFVQEYFDDESGDFAEWLFKKGLLETLDRVSGRIEERLAEIEEAARRQLKQMESQPLPGERARSTLQKELHAAESLRELNRVLTGGLRAYLEALRASLDPSTPDPPSPEELEAALDRFLEGLARIPEIFRERIREFRPFFEEYEKGSHHHHHH	33.9	86.1472	0.861324	-	-	0.233813	41,101-107,109-113,114,116,117,174,177-198,200-202,204,205,208,209,265-268,270
IGLF_10	MSAMAKLEQFKEEMKKIAEKSVELSQELIEWLKKDKSLPEHTKFYLSKIFELISKISKEGFENFFKILENPNAPQEEREEALKKFLENLILLWEVLKQLMEDRYIAIRDPLRYNGVVTKEKLEERFEEIEKYSKEKAEEAFNGSKSKPASIYIPKLFDEVFIPTMKEIEETAEAILTAARRQLKQMESQPLPGERARSTLQKEIHAVESLLEIARLLEESLTPLFQYFKDLAKDDGSPKPSLEEFLEALKKVYLGLLQVPIIVLRRIREERRIEELESLGSHHHHHH	33.77	85.484	0.865417	-	-	0.251799	41,101-107,109-113,114,116,117,174,177-198,200-202,204,205,208,209,265-268,270
IGLF_11	MELKEYLERFRERVLELAEKLVELGSTLEELVKEVDFAHPSTAVYLAAYFRAVKEFGEGLKALFELLFNGEKQPPEEIKKALKEFLKALFHMMLVLEQMIEDRYIAIRDPLRYNGVVTVEVAEARVQEAEERAEKIAEESFLNSGKSLKDVVVNDIYEKYIKPLKERVEKLFEEIEEAARRQLKQMESQPLPGERARSTLQKELHAARSLQEIWRAFYEPFEKVYEFFENLKEDDKDEKDVAVKLLDVFYDFLEGLLKPIEIANERIRELRPAVERYLEGSHHHHHH	33.9	85.0827	0.854585	-	-	0.248201	41,101-107,109-113,114,116,117,174,177-198,200-202,204,205,208,209,265-268,270
IGLF_12	MNMEEKIEKFKKEVEKLAEEAKEKYKLFEELYKLSPKLQNITGKLLLLFFKHLAEASVYLAEYTKKLLEGEKLSEEEKLEALYPFIKNLIIALEYLSLLVEDRYIAIREPLRYNGIVTEEKFEARVEALEKKAQELADSLFIKGRKKSLHDILKEFLEKYIGGRREEIEATFAAIREAARRQLKQMESQPLPGERARSTLQKELHAVESLEEIIKKLFDAIENFFSTLTALFDNKDGKKLSIEDVFNAIINLMKSIIDSIEDFIERIREFREAVEKLKKGSHHHHHH	33.7	84.9171	0.851275	-	-	0.255396	41,101-107,109-113,114,116,117,174,177-198,200-202,204,205,208,209,265-268,270
IGLF_13	MSEEEKLEKFKKEVEEKAKLVVENADLFIKMIKELGLEDNPTYIILKAIFEAEKELAENLLEVTLKALAGETKDPKNKAKALKAIYLPLLKIIKYFGLLIEDRYIAIREPLRYNGLVTKEKVQARVEEANKEAEAITNSLVKDGKAASFEDIFKNFWEEIVEKTKEEFERKREEILEAARRQLKQMESQPLPGERARSTLQKELHAAESLFELWEIFFSALEKVANELRELIFNNDDDGKDLAKLLEMILTLLEALIERHRLFFERIREFRPLVEEYRKGSHHHHHH	33.72	84.8558	0.865792	-	-	0.255396	41,101-107,109-113,114,116,117,174,177-198,200-202,204,205,208,209,265-268,270
IGLF_14	MGAEAAKPKRLEERKKIAKETIEKAELLKKALELDESANTPTRLYLLSYLEAIIGWAKATLKLIEFKEKNPEGDEAEVRKLEEEVLRNLLLALYSLKLALDDRYIAIRDPLRYNGEVTLEAVEKRIEEARANAAAKAAALAALPPERRGKEYLETLREEYLDGLRKEVEERYEEIREAARRQLKQMESQPLPGERARSTLQKEVHALESLYEVFKTVIDPLLKYLELLARSVLGTDEPAPSEEDIEAAELEALKAPLKSLELLEERIRELRPLIKKLKEGSHHHHHH	32.98	83.2361	0.834481	-	-	0.26259	41,101-107,109-113,114,116,117,174,177-198,200-202,204,205,208,209,265-268,270
IGLF_15	MSLEEYFKKVKEKIYEIGEYIKEKAEKFINYLEKYPEYRTPTAISLKAFLEALILLMYYAVPKYLEILEKKDEDEEEIAEALAEIIEAIIQMTNALYLAIYDRYIAIRDPLRYNGEVTPESIEKKLKAIKEAAKEKANKLPKHPGGDLEAYLREEIWPTEIEKPLKESERLIRDIEKAARRQLKQMESQPLPGERARSTLQKELHAVKSLAGLFKIFSESLEKLKKKEELLKESGGKLELTPEEVYEEPLAIAEAAVRLLDHIFSRIREPREIWEKLQKGSHHHHHH	33.64	80.6214	0.835716	-	-	0.255396	41,101-107,109-113,114,116,117,174,177-198,200-202,204,205,208,209,265-268,270
AGLF_1	MGEQDYISSSLERLQEIVDKTLDFLRGVAEYLRTSPRFSGPTRYPLLAFIEGTIPIFQGILDSVKKIFTENPDNPEERRRLFIEIIGNLYAFFLYALLLFEDRYIAIREPLRYNGLVTEEFVEARREEAEEEARRFTEELRKLVEAGRYDEALNDLLIPAFQALLDRSQAYLDDILAAARRQLKQMESQPLPGERARSTAQKEAHAEASLQEELDGLKHIFDLFKNMLESLDPRHPDPSATGKYFLDKIIEIMESMFNYIVSFLGRIRELREFLEERGIGSHHHHHH	33.52	87.755	0.887274	-	-	0.230216	41,101-107,109-113,114,116,117,174,177-198,200-202,204,205,208,209,265-268,270
AGLF_2	MSVEAVREEKLKQIKEIIDETKSFAETFLKLFESGLIPNDETNYLYRKFAETMIKLLEAFERVVELLLSGDPEDPEAKAAVLEEFIRSLLLVVLLYELEAEDRYIAIRDPLRYNGVVTKEVKEERIAEIEKEVDALIAELRKQSPDNLLPEKLPEIVLKIVDEVLKKTEEYNAGILEAARRQLKQMESQPLPGERARSTEQKERHAEESLQEEVDLLRDFKKILRELFEKIAKLVDEGLKFDEELLDLWLDFANTLKRLFLLPLLRIREFREVLKRVFPGSHHHHHH	33.73	87.1921	0.866335	-	-	0.244604	41,101-107,109-113,114,116,117,174,177-198,200-202,204,205,208,209,265-268,270
AGLF_3	MEFKEELEKLFKELEEKQKEMEELIKLAKEFLEENKSFESATGQLYRALVEHMEEFNKNGIKYFKEYVENDDPDPKVREENFWKFLKYIIEFIELLYLIIEDRYIAIREPLRYNGLVTKEKIEKKIEEIKKKSEEIEKEGLAASKDPNNPFDLSKLFKELIEKLKPAGTEYPEAILEAARRQLKQMESQPLPGERARSTEQKERHAEESLRFYTEFVEKFIKNLEEIVEILENNEDNPEENKKIIVKKFVEIINLIFEFFRWELFRIREFREWYLKKTEGSHHHHHH	34.94	87.1642	0.876777	-	-	0.251799	41,101-107,109-113,114,116,117,174,177-198,200-202,204,205,208,209,265-268,270
AGLF_4	MKEKEEIEKLIKKILELLEEFEKFLKEILEIFKRLPEEKRKTYIGLELFNERYLELIPKLKKSILELVNFDNSDPLEKLKPLLEIIKIFFEFILGISIEMEDRYIAIREPLRYNGLVTEEKLKKKWEEKLEELNKILTPKPDDPDIETYVKNLEKIINEILPKIEKEFKERLEVILEAARRQLKQMESQPLPGERARSTEQKEEHAEKSLREEYDLFKELIDNFKNFWKTFISYLKTGNIPLIFLLENIIKILEGFKKLYEFRVLRIREIRELRKELEEGSHHHHHH	34.9	86.956	0.864278	-	-	0.230216	41,101-107,109-113,114,116,117,174,177-198,200-202,204,205,208,209,265-268,270
AGLF_5	MAEKELFDEVKKVLEPFVKKMTFIYEAFKEYYEENPEKQTPTWKLIYYFIKALYDFAKNLKENTETFFEGRKTDEEKATEAFFNILRSLYRVLIAEELLFEDRYIAIRDPLRYNGLVTNEAVEERIKEAEKELEEWFEKVKKNVKGIKEILPILEELLKKAEEHLARIREGLAVIAEAARRQLKQMESQPLPGERARSTEQKEAHATGSLEEELALHEELLQLLKELYDTVKKNKDNPDLPLEKIKDFIIELVSLFERYVDRFIPRIREFREYLKEKEEGSHHHHHH	34.41	86.7642	0.856599	-	-	0.248201	41,101-107,109-113,114,116,117,174,177-198,200-202,204,205,208,209,265-268,270
AGLF_6	MNLKEEKEKLLKEAEKITKESLELLDLILEALEAHPELVETTHPLDVLLVLTAKKLIEAAYNWIKAALEDTPENEELFWKSFLDAVRYLALLLHLEILTLEDRYIAIRDPLRYNGQVTKETLTKRIAEIRAELDATFAELEKLPKEEQLPILLEWIKKNFIEPYKETLERTFKTIREAARRQLKQMESQPLPGERARSTEQKEKHAFGSLDRIYELSLAWPEYFLKSLESLTELKDDPNLSILEPIKHLLKSLKALNAYLLARFSRIRELRAVIEAAKAGSHHHHHH	33.54	85.6666	0.855219	-	-	0.233813	41,101-107,109-113,114,116,117,174,177-198,200-202,204,205,208,209,265-268,270
AGLF_7	MELKKLKEEVKKVLEPFLEYMEFVYKAFEKWFEENPEKKTPTYLILKYLIEKLYEFVKTLYEKTEEFFEGYVYDPKKATEAFLEILRKILRLIDAVSLYEEDRYIAIREPLRYNGLVTNEAVEKRIKELEKELEELFEKVKKETNGVEDLLPLLDEIMERFNKNLESIKEGYEAIGEAARRQLKQMESQPLPGERARSTEQKEAHAFGSLEEELNLYEEIKKLLEDFRNKLKENKDNPNLPLEEIANFIIKLTNILKKYLDFLIPRIREFRKFFEEEKSGSHHHHHH	34.62	85.6288	0.854515	-	-	0.251799	41,101-107,109-113,114,116,117,174,177-198,200-202,204,205,208,209,265-268,270
AGLF_8	MKLEETIEELLKELEELFERLKKFLEKVLSFFEEHPEWLTPTMLPLKRFVETVYADLVELEKVIKDIIENGKEDPEFFREAFEKIAEVITAVFEEVLNLYEDRYIAIRDPLRYNGYVTTEFPVRSEKRREEAINEVKKLFEETPPESGILKVFEELFKKKFKEIREKLLEYREVILEAARRQLKQMESQPLPGERARSTEQKEKHAEDSLNRSLEIFDELIKSIEEFIKKMKDPSLSPEEKLLEFLNFLIKFLKLVYDILYDEVSRIRELRPLVEEFEKGSHHHHHH	34.61	85.2055	0.834105	-	-	0.219424	41,101-107,109-113,114,116,117,174,177-198,200-202,204,205,208,209,265-268,270
AGLF_9	MEDEEYKKRIKEYLKEKEKEIEEDYVLYTEFLERKEKEDPITMRALRLFIDASVEFIRAAIKAIETLLSNEEVSEEELRKLLIEVWRPFIHALRYLELLYEDRYIAIRDPLRYNGLVTDEWFDERVAELEAQADELVEEAAAAESEEEFIEALRKIREEVVEAFLKKLREYSEEIFEAARRQLKQMESQPLPGERARSTEQKERHARESLEEPLKLLEEMLKPVLELLDKLADPDNPKKVSKEEIIETLLKMIDGAIRLTKLEVLRIREARQFLAEKLAGSHHHHHH	34.23	85.1446	0.855071	-	-	0.241007	41,101-107,109-113,114,116,117,174,177-198,200-202,204,205,208,209,265-268,270
AGLF_10	MGEEEEEEKRIKEFLEFSEKQKEFLDTLIKRLKELGLDEQPTFVPILKLLETILDFIDFSKEFLLTGKKPIDKNDPEVREKLITVLRFFIEILTYVGFILEDRYIAIRDPLRYNGLVTVEKRKERIEEFEKELEEIFKKLKESEKDEKVKEEIKEWIKKKIEEFREFAKETFQVIADAARRQLKQMESQPLPGERARSTAQKEAHATGSLEELLDLLNEIIDKIEKLLFDILFDKDKKIIDREKLLEILTELLKLIFEFLLKYLGRIREVRRIIEELLKGSHHHHHH	34.49	84.0856	0.83824	-	-	0.241007	41,101-107,109-113,114,116,117,174,177-198,200-202,204,205,208,209,265-268,270
AGLF_11	MAPEEEEKKAAEAFAEKSARFRAAAQLGIAFGERRPDTLHPTYYPLIELAEFLLESLKAFEEARAKIRSKKGLTEEEIYRAIAEILVHLEALLEILIFRNEDRYIAIREPLRYNGLVTRERYEERRKEAREKLEEGLKKSSEEDPKKIIDEFIENEFPKLVKKLLDTARRNARVIGAAARRQLKQMESQPLPGERARSTAQKEAHAERSLTAPIKELEAIIKEFLENYYGIKKNSPEDLPPEVLFKIFEDFLTKLFEVIRRYEFDRIREFRELKEELGLGSHHHHHH	33.74	83.6612	0.822187	-	-	0.248201	41,101-107,109-113,114,116,117,174,177-198,200-202,204,205,208,209,265-268,270
AGLF_12	MPIKYPPQEEIEKFNKKKETTTTLLNKLKKYLEESDKFPPVTRFLYRRWIEILENLLKTLSKIFDALKNGKKLSKEELQELITEILKSILELLELLERELEDRYIAIRDPLRYNGYVTGSYEEDFEERLKKRSPLFPKDLFKEGGGDELWEPFKETLEQQLEELRRLRDETYEVILEAARRQLKQMESQPLPGERARSTAQKEAHAESSLAEERKLIDQIIELSKKVFDLLYKSKKPKKLDPKEFIDTILTFFDTIFDYFWFRLSRIREFRPLNEELKKGSHHHHHH	34.58	83.1559	0.854613	-	-	0.241007	41,101-107,109-113,114,116,117,174,177-198,200-202,204,205,208,209,265-268,270
AGLF_13	MSMEEELKELLEEIERLLEELERIHAAVEEYYATEPEAQKPTYQPFVDSLQRIMEWAQEIKKLFESGVVKEEGKPENILKLYEAIFSFIFTVINSIKLLERDRYIAIRDPLRYNGWVTSSEYKKSVENEYESGKKKIEELLNTGNGKIDWELLKKIINKEINELREEYYKRRDAILEAARRQLKQMESQPLPGERARSTEQKERHAEESLYGPDKLINDFLNLVKNFLDSLENRPDNQLPSKLELLKFLKELLKLTIELIKFEASRIREPRKLFELLERGSHHHHHH	34.24	82.6273	0.853148	-	-	0.23741	41,101-107,109-113,114,116,117,174,177-198,200-202,204,205,208,209,265-268,270
AGLF_14	MAEELRKKFEERFNKLVQEMQNFLDVVEEIIEKRGLEKDETLVWRVEAYREVLDDFKRGYEALFNYEKLGDPNSPEVRKLRREGFMWLLKFLVVLELELEDRYIAIRDPLRYNGLVTKEKRKKEYEERLEEVKKRVEEAEKKSDEKGYDKGVLNVLFETIDDFIKFSEEVREEILAAARRQLKQMESQPLPGERARSTEQKEAHAQKSLDEFYGAIIDSLNELKKLLKSSYDSSNEKPLSKEEIYDFWLSLLELVYDYIRRDFLRIREIREGLEEAQEGSHHHHHH	34.43	82.157	0.824234	-	-	0.233813	41,101-107,109-113,114,116,117,174,177-198,200-202,204,205,208,209,265-268,270
AGLF_15	MEKEKIEKLLEELEKLLKELEEFYKVYREFFEKKGHKIDPTYPIYEKLADEFSSGVKEIVNTFLEYSKDKDKSPEREEEFLKKVMKPIINILRYLELIWEDRYIAIRDPLRYNGYVTPEAIEKKINEKEKEFKEFEEELNSDSDGKSKEDKLIEYFKKFVEEFLKRREEYTDAILAAARRQLKQMESQPLPGERARSTEQKEQHARDSLQEPLDLLKELTELIIDFLDYYKSKRGDPEIDKLKVLEKVLKILKLLFDLLKLLFLRIREFREFLESLQKGSHHHHHH	34.68	81.3077	0.822627	-	-	0.233813	41,101-107,109-113,114,116,117,174,177-198,200-202,204,205,208,209,265-268,270
