# Supplementary material for: Computational design of soluble and functional membrane protein analogues
Source: Nature. 2024 Jun 19;631(8020):449–58. doi: 10.1038/s41586-024-07601-y (PMC11236705; doi:10.1038/s41586-024-07601-y)
Supplement: Supplementary file 5 — Source Data Figs. 1–3 [file 41586_2024_7601_MOESM5_ESM.xlsx]

## Sheet: fig1c
	original	backrub	MD	AF design	AF design + mpnn
0	6.12e-45	4.66e-52	1.61e-32	5.26e-47	25
1	5.39e-44	1.21e-47	1.12e-31	0.017	9.3
2	1.02e-40	1.2e-51	7.25e-27	1.2e-10	100
3	8.95e-34	1.88e-44	1.08e-28	0.33	4.2
4	8.17e-42	1.21e-47	1.25e-34	0.036	52
5	1.1e-46	6.03e-48	7.9e-28	0.000312	0.91
6	7.36e-45	4.76e-52	4.28e-38	8.49e-09	9.1
7	5.9e-41	1.81e-52	1.27e-35	5.46e-10	0.11
8	2.12e-51	2.46e-53	2.1e-27	0.003	5.5
9	4.48e-44	6.47e-49	1.59e-26	0.71	4.3
10	2.04e-45	2.3e-54	1.2e-30	0.001	29
11	2.58e-48	9.13e-51	4.56e-26	3.4	0.23
12	2.32e-42	3.65e-48	2.51e-24	1.2	2.3
13	4.48e-44	1.46e-58	2.15e-27	4.68e-05	0.37
14	1.45e-34	5.7e-56	9.86e-31	0.005	1.2
15	1.96e-43	3.26e-47	4.06e-24	0.57	11
16	6.23e-42	4.75e-51	3.64e-34	3.29e-05	11
17	5.07e-42	1.67e-51	3.65e-31	2.4	91
18	1.11e-39	1.59e-49	2.15e-25	7.44e-05	100
19	9.02e-41	1.58e-43	3.2e-27	1.66e-13	1.6
20	1.65e-46	6.73e-51	1.78e-24	0.39	1.8
21	1.49e-50	1.31e-48	7.52e-15	2	100
22	9.18e-44	1.38e-54	3.34e-28	0.21	0.042
23	7.15e-44	6.16e-48	2.24e-33	0.011	7
24	3.5e-43	7.37e-49	1.13e-24	0.12	24
25	4.42e-47	1.21e-49	2.09e-29	0.44	7
26	2.25e-43	1.76e-48	1.32e-28	1.52e-14	0.088
27	1.32e-45	2.64e-48	4.1e-30	0.16	0.71
28	2.76e-37	2e-55	6.08e-29	1.4	100
29	7.14e-38	7.63e-44	8.13e-29	0.13	100
30	2.12e-46	5.82e-50	4.65e-27	2.7	0.00025
31	8.62e-43	2.33e-45	5.14e-24	5.81e-10	0.005
32	6.74e-37	5.89e-50	1.01e-31	0.002	100
33	9.62e-42	7.9e-50	2.62e-33	0.09	21
34	1.37e-37	2.11e-49	3.31e-24	0.094	6.9
35	1.12e-41	8.58e-52	1.5e-33	0.007	0.018
36	1.56e-43	1.4e-44	1.36e-28	2.3	2.5
37	1.17e-43	6.16e-48	4.05e-25	0.18	100
38	1.47e-36	2.71e-47	1.47e-28	1.1	74
39	4.3e-46	6.87e-48	5.4e-25	3.73e-09	100
40	1.02e-44	1.78e-51	1.6e-23	0.019	38
41	7.41e-46	1.25e-39	2.34e-28	2.23e-05	73
42	2.28e-44	1.1e-48	6.47e-19	1.03e-09	0.004
43	3.89e-44	2.47e-51	1.4e-14	0.000315	1.1
44	2.13e-47	4.01e-54	6.01e-29	4.18e-12	0.056
45	7.83e-48	1.06e-48	3.76e-30	0.12	100
46	2.51e-49	9.96e-51	2.49e-34	0.12	64

## Sheet: fig1d
	name	recovery	residue
0	original	28.467153284671532	surface
1	original	32.846715328467155	surface
2	original	34.306569343065696	surface
3	original	30.656934306569344	surface
4	original	32.846715328467155	surface
5	original	32.846715328467155	surface
6	original	33.57664233576642	surface
7	original	33.57664233576642	surface
8	original	33.57664233576642	surface
9	original	36.496350364963504	surface
10	original	31.386861313868614	surface
11	original	31.386861313868614	surface
12	original	30.656934306569344	surface
13	original	33.57664233576642	surface
14	original	28.467153284671532	surface
15	original	32.11678832116788	surface
16	original	33.57664233576642	surface
17	original	30.656934306569344	surface
18	original	28.467153284671532	surface
19	original	37.22627737226277	surface
20	original	28.467153284671532	surface
21	original	29.927007299270077	surface
22	original	35.03649635036496	surface
23	original	35.03649635036496	surface
24	original	31.386861313868614	surface
25	original	32.11678832116788	surface
26	original	28.467153284671532	surface
27	original	33.57664233576642	surface
28	original	32.11678832116788	surface
29	original	31.386861313868614	surface
30	original	30.656934306569344	surface
31	original	34.306569343065696	surface
32	original	29.927007299270077	surface
33	original	30.656934306569344	surface
34	original	35.03649635036496	surface
35	original	33.57664233576642	surface
36	original	28.467153284671532	surface
37	original	34.306569343065696	surface
38	original	32.846715328467155	surface
39	original	35.03649635036496	surface
40	original	35.76642335766424	surface
41	original	30.656934306569344	surface
42	original	35.03649635036496	surface
43	original	26.277372262773724	surface
44	original	34.306569343065696	surface
45	original	24.817518248175183	surface
46	original	29.927007299270077	surface
47	original	33.57664233576642	surface
48	original	32.846715328467155	surface
49	original	33.57664233576642	surface
50	original	35.03649635036496	surface
51	original	30.656934306569344	surface
52	original	34.306569343065696	surface
53	original	29.1971	surface
54	original	28.467153284671532	surface
55	original	29.1971	surface
56	original	34.306569343065696	surface
57	original	32.11678832116788	surface
58	original	30.656934306569344	surface
59	original	34.306569343065696	surface
60	original	33.57664233576642	surface
61	original	35.03649635036496	surface
62	original	32.846715328467155	surface
63	original	27.73722627737226	surface
64	original	31.386861313868614	surface
65	original	29.1971	surface
66	original	83.33333333333334	core
67	original	72.91666666666666	core
68	original	79.16666666666666	core
69	original	83.33333333333334	core
70	original	87.5	core
71	original	85.41666666666666	core
72	original	81.25	core
73	original	77.08333333333334	core
74	original	83.33333333333334	core
75	original	87.5	core
76	original	77.08333333333334	core
77	original	83.33333333333334	core
78	original	85.41666666666666	core
79	original	85.41666666666666	core
80	original	83.33333333333334	core
81	original	83.33333333333334	core
82	original	77.08333333333334	core
83	original	79.16666666666666	core
84	original	83.33333333333334	core
85	original	83.33333333333334	core
86	original	81.25	core
87	original	79.16666666666666	core
88	original	79.16666666666666	core
89	original	79.16666666666666	core
90	original	81.25	core
91	original	68.75	core
92	original	85.41666666666666	core
93	original	89.58333333333334	core
94	original	89.58333333333334	core
95	original	85.41666666666666	core
96	original	83.33333333333334	core
97	original	77.08333333333334	core
98	original	91.66666666666666	core
99	original	81.25	core
100	original	85.41666666666666	core
101	original	75	core
102	original	87.5	core
103	original	77.08333333333334	core
104	original	79.16666666666666	core
105	original	89.58333333333334	core
106	original	89.58333333333334	core
107	original	83.33333333333334	core
108	original	83.33333333333334	core
109	original	79.16666666666666	core
110	original	79.16666666666666	core
111	original	87.5	core
112	original	85.41666666666666	core
113	original	89.58333333333334	core
114	original	85.41666666666666	core
115	original	79.16666666666666	core
116	original	77.08333333333334	core
117	original	81.25	core
118	original	83.33333333333334	core
119	original	87.5	core
120	original	77.08333333333334	core
121	original	79.16666666666666	core
122	original	79.16666666666666	core
123	original	85.41666666666666	core
124	original	81.25	core
125	original	83.33333333333334	core
126	original	77.08333333333334	core
127	original	81.25	core
128	original	81.25	core
129	original	77.08333333333334	core
130	original	85.41666666666666	core
131	original	87.5	core
132	backrub	36.496350364963504	surface
133	backrub	37.22627737226277	surface
134	backrub	34.306569343065696	surface
135	backrub	33.57664233576642	surface
136	backrub	37.22627737226277	surface
137	backrub	37.95620437956204	surface
138	backrub	35.76642335766424	surface
139	backrub	34.306569343065696	surface
140	backrub	39.416058394160586	surface
141	backrub	35.76642335766424	surface
142	backrub	31.386861313868614	surface
143	backrub	39.416058394160586	surface
144	backrub	30.656934306569344	surface
145	backrub	37.95620437956204	surface
146	backrub	37.95620437956204	surface
147	backrub	37.95620437956204	surface
148	backrub	35.03649635036496	surface
149	backrub	32.846715328467155	surface
150	backrub	36.496350364963504	surface
151	backrub	32.846715328467155	surface
152	backrub	37.22627737226277	surface
153	backrub	33.57664233576642	surface
154	backrub	36.496350364963504	surface
155	backrub	29.1971	surface
156	backrub	40.14598540145985	surface
157	backrub	29.927007299270077	surface
158	backrub	35.76642335766424	surface
159	backrub	34.306569343065696	surface
160	backrub	32.846715328467155	surface
161	backrub	33.57664233576642	surface
162	backrub	37.95620437956204	surface
163	backrub	35.76642335766424	surface
164	backrub	38.68613138686132	surface
165	backrub	36.496350364963504	surface
166	backrub	33.57664233576642	surface
167	backrub	39.416058394160586	surface
168	backrub	34.306569343065696	surface
169	backrub	35.76642335766424	surface
170	backrub	29.927007299270077	surface
171	backrub	32.11678832116788	surface
172	backrub	34.306569343065696	surface
173	backrub	35.03649635036496	surface
174	backrub	34.306569343065696	surface
175	backrub	40.87591240875913	surface
176	backrub	33.57664233576642	surface
177	backrub	35.03649635036496	surface
178	backrub	32.846715328467155	surface
179	backrub	35.76642335766424	surface
180	backrub	32.11678832116788	surface
181	backrub	38.68613138686132	surface
182	backrub	36.496350364963504	surface
183	backrub	29.927007299270077	surface
184	backrub	37.22627737226277	surface
185	backrub	35.03649635036496	surface
186	backrub	39.416058394160586	surface
187	backrub	37.22627737226277	surface
188	backrub	37.95620437956204	surface
189	backrub	33.57664233576642	surface
190	backrub	35.76642335766424	surface
191	backrub	35.03649635036496	surface
192	backrub	36.496350364963504	surface
193	backrub	35.76642335766424	surface
194	backrub	37.95620437956204	surface
195	backrub	29.1971	surface
196	backrub	37.22627737226277	surface
197	backrub	34.306569343065696	surface
198	backrub	87.5	core
199	backrub	83.33333333333334	core
200	backrub	87.5	core
201	backrub	91.66666666666666	core
202	backrub	87.5	core
203	backrub	91.66666666666666	core
204	backrub	91.66666666666666	core
205	backrub	87.5	core
206	backrub	81.25	core
207	backrub	85.41666666666666	core
208	backrub	85.41666666666666	core
209	backrub	85.41666666666666	core
210	backrub	89.58333333333334	core
211	backrub	87.5	core
212	backrub	83.33333333333334	core
213	backrub	85.41666666666666	core
214	backrub	85.41666666666666	core
215	backrub	87.5	core
216	backrub	87.5	core
217	backrub	87.5	core
218	backrub	89.58333333333334	core
219	backrub	81.25	core
220	backrub	89.58333333333334	core
221	backrub	83.33333333333334	core
222	backrub	85.41666666666666	core
223	backrub	83.33333333333334	core
224	backrub	81.25	core
225	backrub	81.25	core
226	backrub	83.33333333333334	core
227	backrub	85.41666666666666	core
228	backrub	79.16666666666666	core
229	backrub	83.33333333333334	core
230	backrub	87.5	core
231	backrub	87.5	core
232	backrub	85.41666666666666	core
233	backrub	91.66666666666666	core
234	backrub	87.5	core
235	backrub	85.41666666666666	core
236	backrub	83.33333333333334	core
237	backrub	91.66666666666666	core
238	backrub	87.5	core
239	backrub	83.33333333333334	core
240	backrub	89.58333333333334	core
241	backrub	81.25	core
242	backrub	85.41666666666666	core
243	backrub	85.41666666666666	core
244	backrub	81.25	core
245	backrub	85.41666666666666	core
246	backrub	85.41666666666666	core
247	backrub	83.33333333333334	core
248	backrub	83.33333333333334	core
249	backrub	83.33333333333334	core
250	backrub	81.25	core
251	backrub	85.41666666666666	core
252	backrub	85.41666666666666	core
253	backrub	81.25	core
254	backrub	83.33333333333334	core
255	backrub	87.5	core
256	backrub	83.33333333333334	core
257	backrub	91.66666666666666	core
258	backrub	81.25	core
259	backrub	87.5	core
260	backrub	89.58333333333334	core
261	backrub	81.25	core
262	backrub	85.41666666666666	core
263	backrub	87.5	core
264	MD	26.277372262773724	surface
265	MD	31.386861313868614	surface
266	MD	27.73722627737226	surface
267	MD	30.656934306569344	surface
268	MD	27.00729927007299	surface
269	MD	25.547445255474454	surface
270	MD	29.927007299270077	surface
271	MD	28.467153284671532	surface
272	MD	26.277372262773724	surface
273	MD	24.817518248175183	surface
274	MD	27.73722627737226	surface
275	MD	30.656934306569344	surface
276	MD	27.73722627737226	surface
277	MD	35.76642335766424	surface
278	MD	28.467153284671532	surface
279	MD	27.73722627737226	surface
280	MD	32.11678832116788	surface
281	MD	29.1971	surface
282	MD	27.73722627737226	surface
283	MD	32.11678832116788	surface
284	MD	31.386861313868614	surface
285	MD	29.1971	surface
286	MD	25.547445255474454	surface
287	MD	28.467153284671532	surface
288	MD	24.087591240875913	surface
289	MD	31.386861313868614	surface
290	MD	26.277372262773724	surface
291	MD	26.277372262773724	surface
292	MD	29.1971	surface
293	MD	22.62773722627737	surface
294	MD	24.817518248175183	surface
295	MD	27.73722627737226	surface
296	MD	29.927007299270077	surface
297	MD	29.927007299270077	surface
298	MD	30.656934306569344	surface
299	MD	27.00729927007299	surface
300	MD	27.00729927007299	surface
301	MD	29.927007299270077	surface
302	MD	35.03649635036496	surface
303	MD	29.1971	surface
304	MD	29.1971	surface
305	MD	25.547445255474454	surface
306	MD	24.087591240875913	surface
307	MD	30.656934306569344	surface
308	MD	30.656934306569344	surface
309	MD	26.277372262773724	surface
310	MD	24.087591240875913	surface
311	MD	29.927007299270077	surface
312	MD	28.467153284671532	surface
313	MD	33.57664233576642	surface
314	MD	32.846715328467155	surface
315	MD	29.927007299270077	surface
316	MD	29.927007299270077	surface
317	MD	28.467153284671532	surface
318	MD	33.57664233576642	surface
319	MD	31.386861313868614	surface
320	MD	21.897810218978105	surface
321	MD	26.277372262773724	surface
322	MD	24.087591240875913	surface
323	MD	21.16788321167883	surface
324	MD	25.547445255474454	surface
325	MD	33.57664233576642	surface
326	MD	30.656934306569344	surface
327	MD	29.927007299270077	surface
328	MD	32.11678832116788	surface
329	MD	29.927007299270077	surface
330	MD	75	core
331	MD	70.83333333333334	core
332	MD	62.5	core
333	MD	64.58333333333334	core
334	MD	70.83333333333334	core
335	MD	70.83333333333334	core
336	MD	70.83333333333334	core
337	MD	72.91666666666666	core
338	MD	66.66666666666666	core
339	MD	72.91666666666666	core
340	MD	72.91666666666666	core
341	MD	66.66666666666666	core
342	MD	68.75	core
343	MD	64.58333333333334	core
344	MD	79.16666666666666	core
345	MD	60.416666666666664	core
346	MD	60.416666666666664	core
347	MD	66.66666666666666	core
348	MD	75	core
349	MD	79.16666666666666	core
350	MD	68.75	core
351	MD	70.83333333333334	core
352	MD	70.83333333333334	core
353	MD	68.75	core
354	MD	79.16666666666666	core
355	MD	68.75	core
356	MD	64.58333333333334	core
357	MD	68.75	core
358	MD	72.91666666666666	core
359	MD	70.83333333333334	core
360	MD	62.5	core
361	MD	60.416666666666664	core
362	MD	64.58333333333334	core
363	MD	60.416666666666664	core
364	MD	72.91666666666666	core
365	MD	70.83333333333334	core
366	MD	62.5	core
367	MD	66.66666666666666	core
368	MD	64.58333333333334	core
369	MD	62.5	core
370	MD	60.416666666666664	core
371	MD	68.75	core
372	MD	72.91666666666666	core
373	MD	64.58333333333334	core
374	MD	66.66666666666666	core
375	MD	62.5	core
376	MD	58.333333333333336	core
377	MD	77.08333333333334	core
378	MD	72.91666666666666	core
379	MD	54.166666666666664	core
380	MD	52.083333333333336	core
381	MD	60.416666666666664	core
382	MD	60.416666666666664	core
383	MD	66.66666666666666	core
384	MD	68.75	core
385	MD	72.91666666666666	core
386	MD	66.66666666666666	core
387	MD	66.66666666666666	core
388	MD	66.66666666666666	core
389	MD	83.33333333333334	core
390	MD	68.75	core
391	MD	75	core
392	MD	66.66666666666666	core
393	MD	68.75	core
394	MD	68.75	core
395	MD	68.75	core
396	AF2seq	18.248175182481752	surface
397	AF2seq	19.708029197080293	surface
398	AF2seq	24.087591240875913	surface
399	AF2seq	10.948905109489052	surface
400	AF2seq	13.86861313868613	surface
401	AF2seq	21.16788321167883	surface
402	AF2seq	19.708029197080293	surface
403	AF2seq	11.678832116788321	surface
404	AF2seq	13.86861313868613	surface
405	AF2seq	18.248175182481752	surface
406	AF2seq	15.328467153284672	surface
407	AF2seq	15.328467153284672	surface
408	AF2seq	21.897810218978105	surface
409	AF2seq	18.97810218978102	surface
410	AF2seq	16.78832116788321	surface
411	AF2seq	19.708029197080293	surface
412	AF2seq	13.86861313868613	surface
413	AF2seq	20.437956204379564	surface
414	AF2seq	20.437956204379564	surface
415	AF2seq	13.138686131386862	surface
416	AF2seq	14.5985	surface
417	AF2seq	16.78832116788321	surface
418	AF2seq	18.248175182481752	surface
419	AF2seq	17.51824817518248	surface
420	AF2seq	11.678832116788321	surface
421	AF2seq	17.51824817518248	surface
422	AF2seq	21.16788321167883	surface
423	AF2seq	18.248175182481752	surface
424	AF2seq	13.86861313868613	surface
425	AF2seq	10.948905109489052	surface
426	AF2seq	22.62773722627737	surface
427	AF2seq	13.86861313868613	surface
428	AF2seq	20.437956204379564	surface
429	AF2seq	18.248175182481752	surface
430	AF2seq	18.248175182481752	surface
431	AF2seq	12.408759124087592	surface
432	AF2seq	17.51824817518248	surface
433	AF2seq	13.86861313868613	surface
434	AF2seq	24.087591240875913	surface
435	AF2seq	18.248175182481752	surface
436	AF2seq	15.328467153284672	surface
437	AF2seq	24.817518248175183	surface
438	AF2seq	16.78832116788321	surface
439	AF2seq	21.897810218978105	surface
440	AF2seq	16.05839416058394	surface
441	AF2seq	16.78832116788321	surface
442	AF2seq	10.218978102189782	surface
443	AF2seq	29.166666666666668	core
444	AF2seq	41.66666666666667	core
445	AF2seq	20.833333333333336	core
446	AF2seq	27.083333333333332	core
447	AF2seq	33.33333333333333	core
448	AF2seq	29.166666666666668	core
449	AF2seq	35.41666666666667	core
450	AF2seq	22.916666666666664	core
451	AF2seq	20.833333333333336	core
452	AF2seq	22.916666666666664	core
453	AF2seq	27.083333333333332	core
454	AF2seq	10.416666666666668	core
455	AF2seq	27.083333333333332	core
456	AF2seq	35.41666666666667	core
457	AF2seq	20.833333333333336	core
458	AF2seq	31.25	core
459	AF2seq	10.416666666666668	core
460	AF2seq	16.666666666666664	core
461	AF2seq	39.58333333333333	core
462	AF2seq	25	core
463	AF2seq	6.25	core
464	AF2seq	22.916666666666664	core
465	AF2seq	25	core
466	AF2seq	35.41666666666667	core
467	AF2seq	18.75	core
468	AF2seq	45.83333333333333	core
469	AF2seq	16.666666666666664	core
470	AF2seq	14.583333333333334	core
471	AF2seq	27.083333333333332	core
472	AF2seq	20.833333333333336	core
473	AF2seq	35.41666666666667	core
474	AF2seq	43.75	core
475	AF2seq	22.916666666666664	core
476	AF2seq	18.75	core
477	AF2seq	31.25	core
478	AF2seq	22.916666666666664	core
479	AF2seq	18.75	core
480	AF2seq	20.833333333333336	core
481	AF2seq	29.166666666666668	core
482	AF2seq	18.75	core
483	AF2seq	27.083333333333332	core
484	AF2seq	12.5	core
485	AF2seq	33.33333333333333	core
486	AF2seq	31.25	core
487	AF2seq	12.5	core
488	AF2seq	14.583333333333334	core
489	AF2seq	31.25	core
490	AF2seq + MPNN	16.78832116788321	surface
491	AF2seq + MPNN	17.51824817518248	surface
492	AF2seq + MPNN	20.437956204379564	surface
493	AF2seq + MPNN	18.248175182481752	surface
494	AF2seq + MPNN	21.897810218978105	surface
495	AF2seq + MPNN	24.087591240875913	surface
496	AF2seq + MPNN	13.138686131386862	surface
497	AF2seq + MPNN	11.678832116788321	surface
498	AF2seq + MPNN	20.437956204379564	surface
499	AF2seq + MPNN	17.51824817518248	surface
500	AF2seq + MPNN	22.62773722627737	surface
501	AF2seq + MPNN	26.277372262773724	surface
502	AF2seq + MPNN	23.357664233576642	surface
503	AF2seq + MPNN	17.51824817518248	surface
504	AF2seq + MPNN	14.5985	surface
505	AF2seq + MPNN	16.05839416058394	surface
506	AF2seq + MPNN	16.78832116788321	surface
507	AF2seq + MPNN	17.51824817518248	surface
508	AF2seq + MPNN	18.248175182481752	surface
509	AF2seq + MPNN	17.51824817518248	surface
510	AF2seq + MPNN	18.248175182481752	surface
511	AF2seq + MPNN	13.138686131386862	surface
512	AF2seq + MPNN	16.78832116788321	surface
513	AF2seq + MPNN	18.248175182481752	surface
514	AF2seq + MPNN	20.437956204379564	surface
515	AF2seq + MPNN	21.897810218978105	surface
516	AF2seq + MPNN	18.97810218978102	surface
517	AF2seq + MPNN	21.16788321167883	surface
518	AF2seq + MPNN	10.948905109489052	surface
519	AF2seq + MPNN	10.948905109489052	surface
520	AF2seq + MPNN	16.78832116788321	surface
521	AF2seq + MPNN	16.78832116788321	surface
522	AF2seq + MPNN	9.48905	surface
523	AF2seq + MPNN	22.62773722627737	surface
524	AF2seq + MPNN	21.16788321167883	surface
525	AF2seq + MPNN	16.78832116788321	surface
526	AF2seq + MPNN	17.51824817518248	surface
527	AF2seq + MPNN	17.51824817518248	surface
528	AF2seq + MPNN	18.97810218978102	surface
529	AF2seq + MPNN	15.328467153284672	surface
530	AF2seq + MPNN	14.5985	surface
531	AF2seq + MPNN	16.78832116788321	surface
532	AF2seq + MPNN	21.16788321167883	surface
533	AF2seq + MPNN	15.328467153284672	surface
534	AF2seq + MPNN	15.328467153284672	surface
535	AF2seq + MPNN	18.97810218978102	surface
536	AF2seq + MPNN	18.248175182481752	surface
537	AF2seq + MPNN	16.05839416058394	surface
538	AF2seq + MPNN	19.708029197080293	surface
539	AF2seq + MPNN	17.51824817518248	surface
540	AF2seq + MPNN	21.897810218978105	surface
541	AF2seq + MPNN	23.357664233576642	surface
542	AF2seq + MPNN	20.437956204379564	surface
543	AF2seq + MPNN	16.05839416058394	surface
544	AF2seq + MPNN	18.97810218978102	surface
545	AF2seq + MPNN	16.05839416058394	surface
546	AF2seq + MPNN	18.248175182481752	surface
547	AF2seq + MPNN	16.05839416058394	surface
548	AF2seq + MPNN	16.05839416058394	surface
549	AF2seq + MPNN	20.437956204379564	surface
550	AF2seq + MPNN	21.16788321167883	surface
551	AF2seq + MPNN	15.328467153284672	surface
552	AF2seq + MPNN	15.328467153284672	surface
553	AF2seq + MPNN	18.248175182481752	surface
554	AF2seq + MPNN	21.16788321167883	surface
555	AF2seq + MPNN	17.51824817518248	surface
556	AF2seq + MPNN	17.51824817518248	surface
557	AF2seq + MPNN	16.78832116788321	surface
558	AF2seq + MPNN	20.437956204379564	surface
559	AF2seq + MPNN	15.328467153284672	surface
560	AF2seq + MPNN	16.05839416058394	surface
561	AF2seq + MPNN	21.897810218978105	surface
562	AF2seq + MPNN	17.51824817518248	surface
563	AF2seq + MPNN	17.51824817518248	surface
564	AF2seq + MPNN	18.248175182481752	surface
565	AF2seq + MPNN	20.437956204379564	surface
566	AF2seq + MPNN	21.16788321167883	surface
567	AF2seq + MPNN	18.97810218978102	surface
568	AF2seq + MPNN	18.248175182481752	surface
569	AF2seq + MPNN	17.51824817518248	surface
570	AF2seq + MPNN	17.51824817518248	surface
571	AF2seq + MPNN	25.547445255474454	surface
572	AF2seq + MPNN	21.16788321167883	surface
573	AF2seq + MPNN	16.78832116788321	surface
574	AF2seq + MPNN	17.51824817518248	surface
575	AF2seq + MPNN	20.437956204379564	surface
576	AF2seq + MPNN	26.277372262773724	surface
577	AF2seq + MPNN	21.897810218978105	surface
578	AF2seq + MPNN	24.817518248175183	surface
579	AF2seq + MPNN	20.437956204379564	surface
580	AF2seq + MPNN	17.51824817518248	surface
581	AF2seq + MPNN	15.328467153284672	surface
582	AF2seq + MPNN	16.05839416058394	surface
583	AF2seq + MPNN	27.083333333333332	core
584	AF2seq + MPNN	20.833333333333336	core
585	AF2seq + MPNN	41.66666666666667	core
586	AF2seq + MPNN	41.66666666666667	core
587	AF2seq + MPNN	18.75	core
588	AF2seq + MPNN	16.666666666666664	core
589	AF2seq + MPNN	29.166666666666668	core
590	AF2seq + MPNN	31.25	core
591	AF2seq + MPNN	31.25	core
592	AF2seq + MPNN	31.25	core
593	AF2seq + MPNN	25	core
594	AF2seq + MPNN	27.083333333333332	core
595	AF2seq + MPNN	29.166666666666668	core
596	AF2seq + MPNN	33.33333333333333	core
597	AF2seq + MPNN	25	core
598	AF2seq + MPNN	25	core
599	AF2seq + MPNN	22.916666666666664	core
600	AF2seq + MPNN	29.166666666666668	core
601	AF2seq + MPNN	14.583333333333334	core
602	AF2seq + MPNN	20.833333333333336	core
603	AF2seq + MPNN	31.25	core
604	AF2seq + MPNN	39.58333333333333	core
605	AF2seq + MPNN	14.583333333333334	core
606	AF2seq + MPNN	16.666666666666664	core
607	AF2seq + MPNN	29.166666666666668	core
608	AF2seq + MPNN	29.166666666666668	core
609	AF2seq + MPNN	31.25	core
610	AF2seq + MPNN	29.166666666666668	core
611	AF2seq + MPNN	20.833333333333336	core
612	AF2seq + MPNN	20.833333333333336	core
613	AF2seq + MPNN	37.5	core
614	AF2seq + MPNN	35.41666666666667	core
615	AF2seq + MPNN	6.25	core
616	AF2seq + MPNN	29.166666666666668	core
617	AF2seq + MPNN	25	core
618	AF2seq + MPNN	35.41666666666667	core
619	AF2seq + MPNN	37.5	core
620	AF2seq + MPNN	31.25	core
621	AF2seq + MPNN	35.41666666666667	core
622	AF2seq + MPNN	12.5	core
623	AF2seq + MPNN	10.416666666666668	core
624	AF2seq + MPNN	31.25	core
625	AF2seq + MPNN	31.25	core
626	AF2seq + MPNN	33.33333333333333	core
627	AF2seq + MPNN	33.33333333333333	core
628	AF2seq + MPNN	22.916666666666664	core
629	AF2seq + MPNN	22.916666666666664	core
630	AF2seq + MPNN	22.916666666666664	core
631	AF2seq + MPNN	27.083333333333332	core
632	AF2seq + MPNN	39.58333333333333	core
633	AF2seq + MPNN	41.66666666666667	core
634	AF2seq + MPNN	20.833333333333336	core
635	AF2seq + MPNN	14.583333333333334	core
636	AF2seq + MPNN	6.25	core
637	AF2seq + MPNN	8.333333333333332	core
638	AF2seq + MPNN	33.33333333333333	core
639	AF2seq + MPNN	25	core
640	AF2seq + MPNN	29.166666666666668	core
641	AF2seq + MPNN	29.166666666666668	core
642	AF2seq + MPNN	37.5	core
643	AF2seq + MPNN	39.58333333333333	core
644	AF2seq + MPNN	37.5	core
645	AF2seq + MPNN	39.58333333333333	core
646	AF2seq + MPNN	20.833333333333336	core
647	AF2seq + MPNN	25	core
648	AF2seq + MPNN	18.75	core
649	AF2seq + MPNN	20.833333333333336	core
650	AF2seq + MPNN	37.5	core
651	AF2seq + MPNN	31.25	core
652	AF2seq + MPNN	31.25	core
653	AF2seq + MPNN	29.166666666666668	core
654	AF2seq + MPNN	20.833333333333336	core
655	AF2seq + MPNN	22.916666666666664	core
656	AF2seq + MPNN	20.833333333333336	core
657	AF2seq + MPNN	25	core
658	AF2seq + MPNN	37.5	core
659	AF2seq + MPNN	39.58333333333333	core
660	AF2seq + MPNN	18.75	core
661	AF2seq + MPNN	14.583333333333334	core
662	AF2seq + MPNN	29.166666666666668	core
663	AF2seq + MPNN	27.083333333333332	core
664	AF2seq + MPNN	22.916666666666664	core
665	AF2seq + MPNN	20.833333333333336	core
666	AF2seq + MPNN	33.33333333333333	core
667	AF2seq + MPNN	33.33333333333333	core
668	AF2seq + MPNN	31.25	core
669	AF2seq + MPNN	31.25	core
670	AF2seq + MPNN	16.666666666666664	core
671	AF2seq + MPNN	18.75	core
672	AF2seq + MPNN	20.833333333333336	core
673	AF2seq + MPNN	16.666666666666664	core
674	AF2seq + MPNN	22.916666666666664	core
675	AF2seq + MPNN	18.75	core

## Sheet: fig2b
	name	e-value	design
0	IGF	93	mpnn
1	IGF	40	mpnn
2	IGF	32	gd
3	IGF	76	mpnn
4	IGF	0.041	mpnn
5	IGF	2.7	gd
6	IGF	0.047	mpnn
7	IGF	0.048	mpnn
8	IGF	1.1	gd
9	IGF	3.1	mpnn
10	IGF	3.5	mpnn
11	IGF	7	gd
12	IGF	1000	mpnn
13	IGF	3.2	mpnn
14	IGF	4.5	gd
15	IGF	0.00033	mpnn
16	IGF	8.8	mpnn
17	IGF	17	gd
18	IGF	0.003	mpnn
19	IGF	3.4	mpnn
20	IGF	0.32	gd
21	IGF	4.5	mpnn
22	IGF	17	mpnn
23	IGF	20	gd
24	IGF	4.8	mpnn
25	IGF	1.3	mpnn
26	IGF	5.8	gd
27	IGF	0.16	mpnn
28	IGF	1.1	mpnn
29	IGF	19	gd
30	IGF	1000	mpnn
31	IGF	1000	mpnn
32	IGF	26	gd
33	IGF	0.73	mpnn
34	IGF	12	mpnn
35	IGF	32	gd
36	IGF	0.44	mpnn
37	IGF	3.2	mpnn
38	IGF	0.092	gd
39	IGF	1000	mpnn
40	IGF	1000	mpnn
41	IGF	29	gd
42	IGF	2.7	mpnn
43	IGF	69	mpnn
44	IGF	8.5	gd
45	IGF	0.09	mpnn
46	IGF	0.000843	mpnn
47	IGF	0.46	gd
48	IGF	4.7	mpnn
49	IGF	2.3	mpnn
50	IGF	0.24	gd
51	IGF	0.024	mpnn
52	IGF	0.004	mpnn
53	IGF	6.9	gd
54	IGF	19	mpnn
55	IGF	96	mpnn
56	IGF	18	gd
57	IGF	0.022	mpnn
58	IGF	0.28	mpnn
59	IGF	11	gd
60	IGF	2.3	mpnn
61	IGF	3.3	mpnn
62	IGF	1.6	gd
63	IGF	100	mpnn
64	IGF	7.7	mpnn
65	IGF	4.5	gd
66	IGF	0.002	mpnn
67	IGF	0.007	mpnn
68	IGF	0.071	gd
69	IGF	0.36	mpnn
70	IGF	0.65	mpnn
71	IGF	1.2	gd
72	IGF	1.9	mpnn
73	IGF	5.4	mpnn
74	IGF	18	gd
75	IGF	5.4	mpnn
76	IGF	0.014	mpnn
77	IGF	1.6	gd
78	IGF	1000	mpnn
79	IGF	1000	mpnn
80	IGF	2.5	gd
81	IGF	9.2	mpnn
82	IGF	0.018	mpnn
83	IGF	0.55	gd
84	IGF	20	mpnn
85	IGF	1.1	mpnn
86	IGF	0.099	gd
87	IGF	35	mpnn
88	IGF	62	mpnn
89	IGF	2.8	gd
90	IGF	5.7	mpnn
91	IGF	0.61	mpnn
92	IGF	2.2	gd
93	IGF	6.5	mpnn
94	IGF	0.75	mpnn
95	IGF	22	gd
96	IGF	9.9	mpnn
97	IGF	17	mpnn
98	IGF	13	gd
99	IGF	87	mpnn
100	IGF	4.6	mpnn
101	IGF	6.1	gd
102	IGF	72	mpnn
103	IGF	22	mpnn
104	IGF	0.18	gd
105	IGF	27	mpnn
106	IGF	5.1	mpnn
107	IGF	16	gd
108	IGF	596	mpnn
109	IGF	7.5	mpnn
110	IGF	7.1	gd
111	IGF	4.7	mpnn
112	IGF	4.3	mpnn
113	IGF	6.1	gd
114	IGF	3.5	mpnn
115	IGF	1000	mpnn
116	IGF	14	gd
117	IGF	239	mpnn
118	IGF	38	mpnn
119	IGF	95	gd
120	IGF	1000	mpnn
121	IGF	1000	mpnn
122	IGF	6.9	gd
123	IGF	1000	mpnn
124	IGF	41	mpnn
125	IGF	9.5	gd
126	IGF	60	mpnn
127	IGF	33	mpnn
128	IGF	4.7	gd
129	IGF	3.1	mpnn
130	IGF	1000	mpnn
131	IGF	13	gd
132	IGF	1000	mpnn
133	IGF	50	mpnn
134	IGF	34	gd
135	IGF	1000	mpnn
136	IGF	1000	mpnn
137	IGF	28	gd
138	IGF	0.52	mpnn
139	IGF	82	mpnn
140	IGF	8.8	gd
141	IGF	100	mpnn
142	IGF	100	mpnn
143	IGF	666	gd
144	IGF	0.37	mpnn
145	IGF	0.44	mpnn
146	IGF	7.4	gd
147	IGF	46	mpnn
148	IGF	825	mpnn
149	IGF	0.94	gd
150	TBF	3.9	mpnn
151	TBF	1.6	mpnn
152	TBF	5.2	gd
153	TBF	1.8	mpnn
154	TBF	47	mpnn
155	TBF	9.9	gd
156	TBF	0.042	mpnn
157	TBF	7	mpnn
158	TBF	45	gd
159	TBF	24	mpnn
160	TBF	7	mpnn
161	TBF	0.41	gd
162	TBF	0.088	mpnn
163	TBF	0.71	mpnn
164	TBF	0.004	gd
165	TBF	1000	mpnn
166	TBF	96	mpnn
167	TBF	3.1	gd
168	TBF	0.00025	mpnn
169	TBF	0.005	mpnn
170	TBF	0.53	gd
171	TBF	1000	mpnn
172	TBF	0.45	mpnn
173	TBF	12	gd
174	TBF	21	mpnn
175	TBF	6.9	mpnn
176	TBF	7.6	gd
177	TBF	0.018	mpnn
178	TBF	2.5	mpnn
179	TBF	4	gd
180	TBF	25	mpnn
181	TBF	9.3	mpnn
182	TBF	16	gd
183	TBF	0.95	mpnn
184	TBF	74	mpnn
185	TBF	0.37	gd
186	TBF	1.6	mpnn
187	TBF	38	mpnn
188	TBF	2.4	gd
189	TBF	73	mpnn
190	TBF	0.004	mpnn
191	TBF	0.79	gd
192	TBF	1.1	mpnn
193	TBF	0.056	mpnn
194	TBF	29	gd
195	TBF	2.4	mpnn
196	TBF	64	mpnn
197	TBF	0.45	gd
198	TBF	0.85	mpnn
199	TBF	45	mpnn
200	TBF	60	gd
201	TBF	58	mpnn
202	TBF	1.51e-05	mpnn
203	TBF	0.54	gd
204	TBF	1000	mpnn
205	TBF	4.2	mpnn
206	TBF	0.21	gd
207	TBF	12	mpnn
208	TBF	541	mpnn
209	TBF	0.14	gd
210	TBF	3	mpnn
211	TBF	34	mpnn
212	TBF	9.1	gd
213	TBF	2.3	mpnn
214	TBF	2.4	mpnn
215	TBF	6.1	gd
216	TBF	1.3	mpnn
217	TBF	1.4	mpnn
218	TBF	3.2	gd
219	TBF	6.7	mpnn
220	TBF	0.19	mpnn
221	TBF	0.021	gd
222	TBF	0.49	mpnn
223	TBF	8.6	mpnn
224	TBF	1.8	gd
225	TBF	8.5	mpnn
226	TBF	19	mpnn
227	TBF	0.13	gd
228	TBF	1000	mpnn
229	TBF	2.5	mpnn
230	TBF	3.7	gd
231	TBF	40	mpnn
232	TBF	1.6	mpnn
233	TBF	0.6	gd
234	TBF	5	mpnn
235	TBF	2.9	mpnn
236	TBF	2.2	gd
237	TBF	52	mpnn
238	TBF	0.91	mpnn
239	TBF	0.32	gd
240	TBF	1000	mpnn
241	TBF	1000	mpnn
242	TBF	19	gd
243	TBF	0.000166	mpnn
244	TBF	3.2	mpnn
245	TBF	0.85	gd
246	TBF	44	mpnn
247	TBF	1.1	mpnn
248	TBF	5.1	gd
249	TBF	6.7	mpnn
250	TBF	4.8	mpnn
251	TBF	0.04	gd
252	TBF	1000	mpnn
253	TBF	65	mpnn
254	TBF	0.42	gd
255	TBF	100	mpnn
256	TBF	0.32	mpnn
257	TBF	0.044	gd
258	TBF	1.6	mpnn
259	TBF	10	mpnn
260	TBF	14	gd
261	TBF	2.1	mpnn
262	TBF	0.099	mpnn
263	TBF	1.3	gd
264	TBF	61	mpnn
265	TBF	0.001	mpnn
266	TBF	0.26	gd
267	TBF	0.06	mpnn
268	TBF	0.51	mpnn
269	TBF	2.4	gd
270	TBF	9.1	mpnn
271	TBF	0.11	mpnn
272	TBF	0.62	gd
273	TBF	0.49	mpnn
274	TBF	0.41	mpnn
275	TBF	0.046	gd
276	TBF	5.5	mpnn
277	TBF	4.3	mpnn
278	TBF	2.9	gd
279	TBF	29	mpnn
280	TBF	0.23	mpnn
281	TBF	0.46	gd
282	TBF	2.3	mpnn
283	TBF	0.37	mpnn
284	TBF	1.2	gd
285	TBF	1.2	mpnn
286	TBF	11	mpnn
287	TBF	16	gd
288	TBF	11	mpnn
289	TBF	91	mpnn
290	TBF	4.3	gd
291	BBF	3.4	mpnn
292	BBF	0.93	mpnn
293	BBF	2.5	gd
294	BBF	4	mpnn
295	BBF	11	mpnn
296	BBF	0.99	gd
297	BBF	9	mpnn
298	BBF	6.7	mpnn
299	BBF	1.8	gd
300	BBF	25	mpnn
301	BBF	0.75	mpnn
302	BBF	5.5	gd
303	BBF	0.17	mpnn
304	BBF	6.3	mpnn
305	BBF	3.9	gd
306	BBF	0.63	mpnn
307	BBF	0.32	mpnn
308	BBF	0.054	gd
309	BBF	2.4	mpnn
310	BBF	532	mpnn
311	BBF	6.57e-05	gd
312	BBF	42	mpnn
313	BBF	76	mpnn
314	BBF	2.7	gd
315	BBF	3.9	mpnn
316	BBF	23	mpnn
317	BBF	5.7	gd
318	BBF	28	mpnn
319	BBF	123	mpnn
320	BBF	1.3	gd
321	BBF	0.81	mpnn
322	BBF	6.7	mpnn
323	BBF	13	gd
324	BBF	2.8	mpnn
325	BBF	0.4	mpnn
326	BBF	12	gd
327	BBF	12	mpnn
328	BBF	13	mpnn
329	BBF	0.00013	gd
330	BBF	7.7	mpnn
331	BBF	0.27	mpnn
332	BBF	1.8	gd
333	BBF	0.82	mpnn
334	BBF	19	mpnn
335	BBF	11	gd
336	BBF	45	mpnn
337	BBF	24	mpnn
338	BBF	2.6	gd
339	BBF	0.036	mpnn
340	BBF	2.2	mpnn
341	BBF	22	gd
342	BBF	67	mpnn
343	BBF	0.002	mpnn
344	BBF	34	gd
345	BBF	60	mpnn
346	BBF	0.16	mpnn
347	BBF	40	gd
348	BBF	1.1	mpnn
349	BBF	0.002	mpnn
350	BBF	1.1	gd
351	BBF	0.81	mpnn
352	BBF	3.65e-06	mpnn
353	BBF	6.29e-05	gd
354	BBF	0.71	mpnn
355	BBF	5.5	mpnn
356	BBF	0.48	gd
357	BBF	7.7	mpnn
358	BBF	11	mpnn
359	BBF	4.4	gd
360	BBF	149	mpnn
361	BBF	68	mpnn
362	BBF	19	gd

## Sheet: fig3a
	names	TM-score	scop
0	gpcr	0.5035	globular
1	gpcr	0.4987	globular
2	gpcr	0.4976	globular
3	gpcr	0.4947	globular
4	gpcr	0.492	globular
5	gpcr	0.4881	globular
6	gpcr	0.4873	globular
7	gpcr	0.4805	globular
8	gpcr	0.4737	globular
9	gpcr	0.4731	globular
10	gpcr	0.4698	globular
11	gpcr	0.4633	globular
12	gpcr	0.4607	globular
13	gpcr	0.4459	globular
14	gpcr	0.4449	globular
15	gpcr	0.4448	globular
16	gpcr	0.4442	globular
17	gpcr	0.4406	globular
18	gpcr	0.4334	globular
19	gpcr	0.4328	globular
20	gpcr	0.4305	globular
21	gpcr	0.4261	globular
22	gpcr	0.4252	globular
23	gpcr	0.4236	globular
24	gpcr	0.4235	globular
25	gpcr	0.4235	globular
26	gpcr	0.4232	globular
27	gpcr	0.422	globular
28	gpcr	0.4219	globular
29	gpcr	0.4208	globular
30	gpcr	0.4195	globular
31	gpcr	0.4179	globular
32	gpcr	0.4175	globular
33	gpcr	0.4165	globular
34	gpcr	0.4121	globular
35	gpcr	0.4108	globular
36	gpcr	0.4056	globular
37	gpcr	0.4055	globular
38	gpcr	0.4039	globular
39	gpcr	0.4018	globular
40	gpcr	0.4015	globular
41	gpcr	0.4013	globular
42	gpcr	0.4008	globular
43	gpcr	0.3998	globular
44	gpcr	0.3981	globular
45	gpcr	0.3979	globular
46	gpcr	0.3966	globular
47	gpcr	0.3966	globular
48	gpcr	0.3961	globular
49	gpcr	0.3939	globular
50	gpcr	0.3939	globular
51	gpcr	0.3939	globular
52	gpcr	0.3936	globular
53	gpcr	0.3931	globular
54	gpcr	0.392	globular
55	gpcr	0.3917	globular
56	gpcr	0.3912	globular
57	gpcr	0.3908	globular
58	gpcr	0.39	globular
59	gpcr	0.3899	globular
60	gpcr	0.3881	globular
61	gpcr	0.3859	globular
62	gpcr	0.3858	globular
63	gpcr	0.3854	globular
64	gpcr	0.3852	globular
65	gpcr	0.3841	globular
66	gpcr	0.3827	globular
67	gpcr	0.3823	globular
68	gpcr	0.3821	globular
69	gpcr	0.3821	globular
70	gpcr	0.3814	globular
71	gpcr	0.3792	globular
72	gpcr	0.3769	globular
73	gpcr	0.3765	globular
74	gpcr	0.3762	globular
75	gpcr	0.3748	globular
76	gpcr	0.3734	globular
77	gpcr	0.3722	globular
78	gpcr	0.3712	globular
79	gpcr	0.3687	globular
80	gpcr	0.3658	globular
81	gpcr	0.3641	globular
82	gpcr	0.3639	globular
83	gpcr	0.3636	globular
84	gpcr	0.3624	globular
85	gpcr	0.3619	globular
86	gpcr	0.3614	globular
87	gpcr	0.3613	globular
88	gpcr	0.3599	globular
89	gpcr	0.3598	globular
90	gpcr	0.3591	globular
91	gpcr	0.359	globular
92	gpcr	0.3574	globular
93	gpcr	0.3571	globular
94	gpcr	0.3556	globular
95	gpcr	0.3531	globular
96	gpcr	0.3517	globular
97	gpcr	0.3508	globular
98	gpcr	0.3505	globular
99	gpcr	0.3485	globular
100	gpcr	0.3485	globular
101	gpcr	0.3484	globular
102	gpcr	0.3472	globular
103	gpcr	0.3455	globular
104	gpcr	0.3454	globular
105	gpcr	0.3445	globular
106	gpcr	0.3444	globular
107	gpcr	0.343	globular
108	gpcr	0.3427	globular
109	gpcr	0.3416	globular
110	gpcr	0.3413	globular
111	gpcr	0.3407	globular
112	gpcr	0.3393	globular
113	gpcr	0.3381	globular
114	gpcr	0.3369	globular
115	gpcr	0.3361	globular
116	gpcr	0.3355	globular
117	gpcr	0.3353	globular
118	gpcr	0.335	globular
119	gpcr	0.3336	globular
120	gpcr	0.3332	globular
121	gpcr	0.3318	globular
122	gpcr	0.3313	globular
123	gpcr	0.3309	globular
124	gpcr	0.33	globular
125	gpcr	0.3293	globular
126	gpcr	0.3288	globular
127	gpcr	0.3273	globular
128	gpcr	0.3259	globular
129	gpcr	0.3251	globular
130	gpcr	0.3243	globular
131	gpcr	0.3232	globular
132	gpcr	0.3224	globular
133	gpcr	0.3222	globular
134	gpcr	0.3217	globular
135	gpcr	0.3207	globular
136	gpcr	0.3204	globular
137	gpcr	0.3203	globular
138	gpcr	0.3202	globular
139	gpcr	0.32	globular
140	gpcr	0.3198	globular
141	gpcr	0.3196	globular
142	gpcr	0.3189	globular
143	gpcr	0.3185	globular
144	gpcr	0.3185	globular
145	gpcr	0.3181	globular
146	gpcr	0.318	globular
147	gpcr	0.3179	globular
148	gpcr	0.3174	globular
149	gpcr	0.3156	globular
150	gpcr	0.315	globular
151	gpcr	0.3148	globular
152	gpcr	0.3144	globular
153	gpcr	0.3141	globular
154	gpcr	0.3141	globular
155	gpcr	0.314	globular
156	gpcr	0.3135	globular
157	gpcr	0.3135	globular
158	gpcr	0.3133	globular
159	gpcr	0.3122	globular
160	gpcr	0.3116	globular
161	gpcr	0.3112	globular
162	gpcr	0.3101	globular
163	gpcr	0.3101	globular
164	gpcr	0.3099	globular
165	gpcr	0.3099	globular
166	gpcr	0.3099	globular
167	gpcr	0.3098	globular
168	gpcr	0.3097	globular
169	gpcr	0.3091	globular
170	gpcr	0.3089	globular
171	gpcr	0.308	globular
172	gpcr	0.306	globular
173	gpcr	0.3046	globular
174	gpcr	0.3028	globular
175	gpcr	0.3024	globular
176	gpcr	0.3022	globular
177	gpcr	0.302	globular
178	gpcr	0.3007	globular
179	gpcr	0.2997	globular
180	gpcr	0.2996	globular
181	gpcr	0.2994	globular
182	gpcr	0.2993	globular
183	gpcr	0.2986	globular
184	gpcr	0.2984	globular
185	gpcr	0.2982	globular
186	gpcr	0.298	globular
187	gpcr	0.2979	globular
188	gpcr	0.2972	globular
189	gpcr	0.2968	globular
190	gpcr	0.295	globular
191	gpcr	0.2947	globular
192	gpcr	0.2946	globular
193	gpcr	0.2937	globular
194	gpcr	0.2936	globular
195	gpcr	0.2932	globular
196	gpcr	0.2922	globular
197	gpcr	0.2922	globular
198	gpcr	0.2921	globular
199	gpcr	0.2916	globular
200	gpcr	0.2915	globular
201	gpcr	0.2915	globular
202	gpcr	0.2906	globular
203	gpcr	0.2902	globular
204	gpcr	0.2891	globular
205	gpcr	0.2859	globular
206	gpcr	0.2848	globular
207	gpcr	0.2841	globular
208	gpcr	0.283	globular
209	gpcr	0.2816	globular
210	gpcr	0.2808	globular
211	gpcr	0.2805	globular
212	gpcr	0.2804	globular
213	gpcr	0.28	globular
214	gpcr	0.2797	globular
215	gpcr	0.2791	globular
216	gpcr	0.2771	globular
217	gpcr	0.2752	globular
218	gpcr	0.2746	globular
219	gpcr	0.2744	globular
220	gpcr	0.2736	globular
221	gpcr	0.2699	globular
222	gpcr	0.2691	globular
223	gpcr	0.2668	globular
224	gpcr	0.2633	globular
225	gpcr	0.2623	globular
226	gpcr	0.2612	globular
227	gpcr	0.259	globular
228	gpcr	0.2587	globular
229	gpcr	0.2577	globular
230	gpcr	0.2553	globular
231	gpcr	0.2517	globular
232	gpcr	0.2412	globular
233	gpcr	0.2378	globular
234	gpcr	0.2351	globular
235	gpcr	0.2343	globular
236	gpcr	0.2173	globular
237	gpcr	0.2144	globular
238	gpcr	0.2091	globular
239	gpcr	0.8974	trans
240	gpcr	0.8215	trans
241	gpcr	0.7315	trans
242	gpcr	0.7308	trans
243	gpcr	0.7185	trans
244	gpcr	0.7143	trans
245	gpcr	0.7121	trans
246	gpcr	0.7083	trans
247	gpcr	0.7073	trans
248	gpcr	0.7055	trans
249	gpcr	0.7049	trans
250	gpcr	0.7038	trans
251	gpcr	0.7017	trans
252	gpcr	0.7008	trans
253	gpcr	0.6996	trans
254	gpcr	0.6991	trans
255	gpcr	0.6991	trans
256	gpcr	0.6975	trans
257	gpcr	0.6964	trans
258	gpcr	0.6945	trans
259	gpcr	0.694	trans
260	gpcr	0.694	trans
261	gpcr	0.6935	trans
262	gpcr	0.6931	trans
263	gpcr	0.6906	trans
264	gpcr	0.6901	trans
265	gpcr	0.689	trans
266	gpcr	0.6885	trans
267	gpcr	0.6871	trans
268	gpcr	0.6871	trans
269	gpcr	0.6867	trans
270	gpcr	0.685	trans
271	gpcr	0.6839	trans
272	gpcr	0.6833	trans
273	gpcr	0.6817	trans
274	gpcr	0.678	trans
275	gpcr	0.678	trans
276	gpcr	0.6773	trans
277	gpcr	0.677	trans
278	gpcr	0.6769	trans
279	gpcr	0.6745	trans
280	gpcr	0.6732	trans
281	gpcr	0.6725	trans
282	gpcr	0.6715	trans
283	gpcr	0.6713	trans
284	gpcr	0.6704	trans
285	gpcr	0.6704	trans
286	gpcr	0.6693	trans
287	gpcr	0.6692	trans
288	gpcr	0.6683	trans
289	gpcr	0.6671	trans
290	gpcr	0.6668	trans
291	gpcr	0.6654	trans
292	gpcr	0.6654	trans
293	gpcr	0.6651	trans
294	gpcr	0.6645	trans
295	gpcr	0.6644	trans
296	gpcr	0.6628	trans
297	gpcr	0.6626	trans
298	gpcr	0.6612	trans
299	gpcr	0.6612	trans
300	gpcr	0.6612	trans
301	gpcr	0.6612	trans
302	gpcr	0.6612	trans
303	gpcr	0.6608	trans
304	gpcr	0.6607	trans
305	gpcr	0.6603	trans
306	gpcr	0.6589	trans
307	gpcr	0.6578	trans
308	gpcr	0.6578	trans
309	gpcr	0.6573	trans
310	gpcr	0.6568	trans
311	gpcr	0.6542	trans
312	gpcr	0.6531	trans
313	gpcr	0.6496	trans
314	gpcr	0.6494	trans
315	gpcr	0.6474	trans
316	gpcr	0.6465	trans
317	gpcr	0.6425	trans
318	gpcr	0.6395	trans
319	gpcr	0.6368	trans
320	gpcr	0.6357	trans
321	gpcr	0.6355	trans
322	gpcr	0.6338	trans
323	gpcr	0.6333	trans
324	gpcr	0.6269	trans
325	gpcr	0.6248	trans
326	gpcr	0.6236	trans
327	gpcr	0.6232	trans
328	gpcr	0.6196	trans
329	gpcr	0.6187	trans
330	gpcr	0.6173	trans
331	gpcr	0.617	trans
332	gpcr	0.6138	trans
333	gpcr	0.6136	trans
334	gpcr	0.6125	trans
335	gpcr	0.6119	trans
336	gpcr	0.6119	trans
337	gpcr	0.6093	trans
338	gpcr	0.6077	trans
339	gpcr	0.6076	trans
340	gpcr	0.6064	trans
341	gpcr	0.6062	trans
342	gpcr	0.6054	trans
343	gpcr	0.6053	trans
344	gpcr	0.6043	trans
345	gpcr	0.6032	trans
346	gpcr	0.6002	trans
347	gpcr	0.5994	trans
348	gpcr	0.5994	trans
349	gpcr	0.5988	trans
350	gpcr	0.5985	trans
351	gpcr	0.598	trans
352	gpcr	0.5975	trans
353	gpcr	0.5975	trans
354	gpcr	0.5968	trans
355	gpcr	0.5968	trans
356	gpcr	0.5963	trans
357	gpcr	0.5958	trans
358	gpcr	0.5954	trans
359	gpcr	0.5944	trans
360	gpcr	0.5943	trans
361	gpcr	0.5936	trans
362	gpcr	0.5935	trans
363	gpcr	0.593	trans
364	gpcr	0.5922	trans
365	gpcr	0.5918	trans
366	gpcr	0.5916	trans
367	gpcr	0.5913	trans
368	gpcr	0.5905	trans
369	gpcr	0.5886	trans
370	gpcr	0.588	trans
371	gpcr	0.5872	trans
372	gpcr	0.5857	trans
373	gpcr	0.5856	trans
374	gpcr	0.5856	trans
375	gpcr	0.5853	trans
376	gpcr	0.5851	trans
377	gpcr	0.5838	trans
378	gpcr	0.5833	trans
379	gpcr	0.5825	trans
380	gpcr	0.5821	trans
381	gpcr	0.5811	trans
382	gpcr	0.5796	trans
383	gpcr	0.5777	trans
384	gpcr	0.5775	trans
385	gpcr	0.5768	trans
386	gpcr	0.5745	trans
387	gpcr	0.5703	trans
388	gpcr	0.57	trans
389	gpcr	0.5693	trans
390	gpcr	0.5691	trans
391	gpcr	0.569	trans
392	gpcr	0.5687	trans
393	gpcr	0.5673	trans
394	gpcr	0.5671	trans
395	gpcr	0.5659	trans
396	gpcr	0.5651	trans
397	gpcr	0.5619	trans
398	gpcr	0.5607	trans
399	gpcr	0.5515	trans
400	gpcr	0.4879	trans
401	gpcr	0.4843	trans
402	gpcr	0.469	trans
403	gpcr	0.464	trans
404	gpcr	0.4548	trans
405	gpcr	0.4484	trans
406	gpcr	0.4395	trans
407	gpcr	0.4365	trans
408	gpcr	0.4358	trans
409	gpcr	0.4353	trans
410	gpcr	0.4311	trans
411	gpcr	0.4243	trans
412	gpcr	0.424	trans
413	gpcr	0.4233	trans
414	gpcr	0.4224	trans
415	gpcr	0.4137	trans
416	gpcr	0.4106	trans
417	gpcr	0.4084	trans
418	gpcr	0.4084	trans
419	gpcr	0.4054	trans
420	gpcr	0.4044	trans
421	gpcr	0.404	trans
422	gpcr	0.4023	trans
423	gpcr	0.4006	trans
424	gpcr	0.397	trans
425	gpcr	0.3952	trans
426	gpcr	0.3931	trans
427	gpcr	0.3929	trans
428	gpcr	0.386	trans
429	gpcr	0.3857	trans
430	gpcr	0.3853	trans
431	gpcr	0.3851	trans
432	gpcr	0.3837	trans
433	gpcr	0.3834	trans
434	gpcr	0.3809	trans
435	gpcr	0.3791	trans
436	gpcr	0.3785	trans
437	gpcr	0.3746	trans
438	gpcr	0.374	trans
439	gpcr	0.3734	trans
440	gpcr	0.3731	trans
441	gpcr	0.3716	trans
442	gpcr	0.371	trans
443	gpcr	0.3703	trans
444	gpcr	0.3702	trans
445	gpcr	0.3683	trans
446	gpcr	0.3677	trans
447	gpcr	0.3662	trans
448	gpcr	0.3621	trans
449	gpcr	0.3616	trans
450	gpcr	0.3613	trans
451	gpcr	0.361	trans
452	gpcr	0.36	trans
453	gpcr	0.359	trans
454	gpcr	0.3585	trans
455	gpcr	0.3581	trans
456	gpcr	0.3578	trans
457	gpcr	0.3563	trans
458	gpcr	0.356	trans
459	gpcr	0.3542	trans
460	gpcr	0.3537	trans
461	gpcr	0.3535	trans
462	gpcr	0.3509	trans
463	gpcr	0.3508	trans
464	gpcr	0.3507	trans
465	gpcr	0.3504	trans
466	gpcr	0.3494	trans
467	gpcr	0.3492	trans
468	gpcr	0.3485	trans
469	gpcr	0.3482	trans
470	gpcr	0.3476	trans
471	gpcr	0.3475	trans
472	gpcr	0.3468	trans
473	gpcr	0.3466	trans
474	gpcr	0.3462	trans
475	gpcr	0.3455	trans
476	gpcr	0.3443	trans
477	gpcr	0.3434	trans
478	gpcr	0.3428	trans
479	gpcr	0.3422	trans
480	gpcr	0.3421	trans
481	gpcr	0.3416	trans
482	gpcr	0.3414	trans
483	gpcr	0.341	trans
484	gpcr	0.3396	trans
485	gpcr	0.3371	trans
486	gpcr	0.3368	trans
487	gpcr	0.3358	trans
488	gpcr	0.3331	trans
489	gpcr	0.333	trans
490	gpcr	0.333	trans
491	gpcr	0.3322	trans
492	gpcr	0.3319	trans
493	gpcr	0.3318	trans
494	gpcr	0.3316	trans
495	gpcr	0.3306	trans
496	gpcr	0.3302	trans
497	gpcr	0.3271	trans
498	gpcr	0.3261	trans
499	gpcr	0.3258	trans
500	gpcr	0.3251	trans
501	gpcr	0.3251	trans
502	gpcr	0.3228	trans
503	gpcr	0.3228	trans
504	gpcr	0.3193	trans
505	gpcr	0.319	trans
506	gpcr	0.3189	trans
507	gpcr	0.3183	trans
508	gpcr	0.318	trans
509	gpcr	0.3174	trans
510	gpcr	0.3165	trans
511	gpcr	0.3165	trans
512	gpcr	0.3164	trans
513	gpcr	0.3149	trans
514	gpcr	0.3144	trans
515	gpcr	0.3136	trans
516	gpcr	0.3133	trans
517	gpcr	0.3131	trans
518	gpcr	0.3117	trans
519	gpcr	0.3114	trans
520	gpcr	0.3107	trans
521	gpcr	0.3104	trans
522	gpcr	0.3102	trans
523	gpcr	0.3094	trans
524	gpcr	0.309	trans
525	gpcr	0.307	trans
526	gpcr	0.307	trans
527	gpcr	0.3065	trans
528	gpcr	0.3063	trans
529	gpcr	0.306	trans
530	gpcr	0.3059	trans
531	gpcr	0.3055	trans
532	gpcr	0.305	trans
533	gpcr	0.3037	trans
534	gpcr	0.3031	trans
535	gpcr	0.3031	trans
536	gpcr	0.3026	trans
537	gpcr	0.3022	trans
538	gpcr	0.302	trans
539	gpcr	0.3019	trans
540	gpcr	0.3019	trans
541	gpcr	0.3017	trans
542	gpcr	0.301	trans
543	gpcr	0.301	trans
544	gpcr	0.3006	trans
545	gpcr	0.3005	trans
546	gpcr	0.3003	trans
547	gpcr	0.2999	trans
548	gpcr	0.2992	trans
549	gpcr	0.2989	trans
550	gpcr	0.2984	trans
551	gpcr	0.2976	trans
552	gpcr	0.2976	trans
553	gpcr	0.2968	trans
554	gpcr	0.2966	trans
555	gpcr	0.2961	trans
556	gpcr	0.296	trans
557	gpcr	0.2958	trans
558	gpcr	0.2954	trans
559	gpcr	0.2951	trans
560	gpcr	0.2946	trans
561	gpcr	0.2938	trans
562	gpcr	0.2937	trans
563	gpcr	0.2928	trans
564	gpcr	0.2926	trans
565	gpcr	0.2904	trans
566	gpcr	0.2904	trans
567	gpcr	0.2903	trans
568	gpcr	0.2891	trans
569	gpcr	0.289	trans
570	gpcr	0.2879	trans
571	gpcr	0.2868	trans
572	gpcr	0.2852	trans
573	gpcr	0.2833	trans
574	gpcr	0.2826	trans
575	gpcr	0.2809	trans
576	gpcr	0.2807	trans
577	gpcr	0.2772	trans
578	gpcr	0.2749	trans
579	gpcr	0.2749	trans
580	gpcr	0.2741	trans
581	gpcr	0.2734	trans
582	gpcr	0.2733	trans
583	gpcr	0.2713	trans
584	gpcr	0.2696	trans
585	gpcr	0.2692	trans
586	gpcr	0.2691	trans
587	gpcr	0.2662	trans
588	gpcr	0.2653	trans
589	gpcr	0.2651	trans
590	gpcr	0.2643	trans
591	gpcr	0.2632	trans
592	gpcr	0.2627	trans
593	gpcr	0.2612	trans
594	gpcr	0.256	trans
595	gpcr	0.2444	trans
596	gpcr	0.2382	trans
597	gpcr	0.2285	trans
598	tim-barrel	0.7256	globular
599	tim-barrel	0.7184	globular
600	tim-barrel	0.7154	globular
601	tim-barrel	0.7122	globular
602	tim-barrel	0.7069	globular
603	tim-barrel	0.7068	globular
604	tim-barrel	0.7039	globular
605	tim-barrel	0.7038	globular
606	tim-barrel	0.7014	globular
607	tim-barrel	0.6997	globular
608	tim-barrel	0.6974	globular
609	tim-barrel	0.6957	globular
610	tim-barrel	0.6936	globular
611	tim-barrel	0.6924	globular
612	tim-barrel	0.6887	globular
613	tim-barrel	0.6879	globular
614	tim-barrel	0.6869	globular
615	tim-barrel	0.6866	globular
616	tim-barrel	0.686	globular
617	tim-barrel	0.6857	globular
618	tim-barrel	0.6852	globular
619	tim-barrel	0.6852	globular
620	tim-barrel	0.6851	globular
621	tim-barrel	0.6848	globular
622	tim-barrel	0.683	globular
623	tim-barrel	0.683	globular
624	tim-barrel	0.6828	globular
625	tim-barrel	0.6828	globular
626	tim-barrel	0.6828	globular
627	tim-barrel	0.6826	globular
628	tim-barrel	0.6817	globular
629	tim-barrel	0.6815	globular
630	tim-barrel	0.6813	globular
631	tim-barrel	0.6803	globular
632	tim-barrel	0.6793	globular
633	tim-barrel	0.6784	globular
634	tim-barrel	0.678	globular
635	tim-barrel	0.6774	globular
636	tim-barrel	0.6765	globular
637	tim-barrel	0.6759	globular
638	tim-barrel	0.6749	globular
639	tim-barrel	0.6746	globular
640	tim-barrel	0.6741	globular
641	tim-barrel	0.6739	globular
642	tim-barrel	0.6735	globular
643	tim-barrel	0.6733	globular
644	tim-barrel	0.673	globular
645	tim-barrel	0.6729	globular
646	tim-barrel	0.6727	globular
647	tim-barrel	0.6718	globular
648	tim-barrel	0.6718	globular
649	tim-barrel	0.6714	globular
650	tim-barrel	0.6706	globular
651	tim-barrel	0.6703	globular
652	tim-barrel	0.6693	globular
653	tim-barrel	0.6691	globular
654	tim-barrel	0.669	globular
655	tim-barrel	0.6684	globular
656	tim-barrel	0.6683	globular
657	tim-barrel	0.6681	globular
658	tim-barrel	0.6681	globular
659	tim-barrel	0.6676	globular
660	tim-barrel	0.6676	globular
661	tim-barrel	0.6675	globular
662	tim-barrel	0.6671	globular
663	tim-barrel	0.667	globular
664	tim-barrel	0.6669	globular
665	tim-barrel	0.6668	globular
666	tim-barrel	0.6666	globular
667	tim-barrel	0.6665	globular
668	tim-barrel	0.6665	globular
669	tim-barrel	0.6662	globular
670	tim-barrel	0.6653	globular
671	tim-barrel	0.664	globular
672	tim-barrel	0.6639	globular
673	tim-barrel	0.6636	globular
674	tim-barrel	0.6636	globular
675	tim-barrel	0.6631	globular
676	tim-barrel	0.6631	globular
677	tim-barrel	0.6627	globular
678	tim-barrel	0.6625	globular
679	tim-barrel	0.6618	globular
680	tim-barrel	0.6616	globular
681	tim-barrel	0.6611	globular
682	tim-barrel	0.661	globular
683	tim-barrel	0.6609	globular
684	tim-barrel	0.6606	globular
685	tim-barrel	0.6605	globular
686	tim-barrel	0.6602	globular
687	tim-barrel	0.6599	globular
688	tim-barrel	0.6594	globular
689	tim-barrel	0.6591	globular
690	tim-barrel	0.6591	globular
691	tim-barrel	0.6587	globular
692	tim-barrel	0.6587	globular
693	tim-barrel	0.6586	globular
694	tim-barrel	0.6584	globular
695	tim-barrel	0.6583	globular
696	tim-barrel	0.6583	globular
697	tim-barrel	0.6582	globular
698	tim-barrel	0.6581	globular
699	tim-barrel	0.6581	globular
700	tim-barrel	0.658	globular
701	tim-barrel	0.6579	globular
702	tim-barrel	0.6577	globular
703	tim-barrel	0.6575	globular
704	tim-barrel	0.6573	globular
705	tim-barrel	0.6572	globular
706	tim-barrel	0.6571	globular
707	tim-barrel	0.6566	globular
708	tim-barrel	0.6566	globular
709	tim-barrel	0.6564	globular
710	tim-barrel	0.6558	globular
711	tim-barrel	0.6556	globular
712	tim-barrel	0.6556	globular
713	tim-barrel	0.6554	globular
714	tim-barrel	0.6553	globular
715	tim-barrel	0.6553	globular
716	tim-barrel	0.655	globular
717	tim-barrel	0.6548	globular
718	tim-barrel	0.6545	globular
719	tim-barrel	0.6542	globular
720	tim-barrel	0.6542	globular
721	tim-barrel	0.6542	globular
722	tim-barrel	0.6538	globular
723	tim-barrel	0.6537	globular
724	tim-barrel	0.6537	globular
725	tim-barrel	0.653	globular
726	tim-barrel	0.6525	globular
727	tim-barrel	0.6524	globular
728	tim-barrel	0.6519	globular
729	tim-barrel	0.6517	globular
730	tim-barrel	0.6516	globular
731	tim-barrel	0.6513	globular
732	tim-barrel	0.6511	globular
733	tim-barrel	0.6508	globular
734	tim-barrel	0.6501	globular
735	tim-barrel	0.65	globular
736	tim-barrel	0.6499	globular
737	tim-barrel	0.6499	globular
738	tim-barrel	0.6498	globular
739	tim-barrel	0.6492	globular
740	tim-barrel	0.649	globular
741	tim-barrel	0.6488	globular
742	tim-barrel	0.6484	globular
743	tim-barrel	0.6483	globular
744	tim-barrel	0.6481	globular
745	tim-barrel	0.6479	globular
746	tim-barrel	0.6478	globular
747	tim-barrel	0.6475	globular
748	tim-barrel	0.647	globular
749	tim-barrel	0.647	globular
750	tim-barrel	0.6468	globular
751	tim-barrel	0.6464	globular
752	tim-barrel	0.6461	globular
753	tim-barrel	0.646	globular
754	tim-barrel	0.6459	globular
755	tim-barrel	0.6454	globular
756	tim-barrel	0.6453	globular
757	tim-barrel	0.6452	globular
758	tim-barrel	0.6445	globular
759	tim-barrel	0.6444	globular
760	tim-barrel	0.6443	globular
761	tim-barrel	0.6441	globular
762	tim-barrel	0.6439	globular
763	tim-barrel	0.6438	globular
764	tim-barrel	0.6436	globular
765	tim-barrel	0.6433	globular
766	tim-barrel	0.6427	globular
767	tim-barrel	0.6425	globular
768	tim-barrel	0.6422	globular
769	tim-barrel	0.6421	globular
770	tim-barrel	0.6419	globular
771	tim-barrel	0.6418	globular
772	tim-barrel	0.6418	globular
773	tim-barrel	0.6415	globular
774	tim-barrel	0.6414	globular
775	tim-barrel	0.6413	globular
776	tim-barrel	0.6407	globular
777	tim-barrel	0.6406	globular
778	tim-barrel	0.6405	globular
779	tim-barrel	0.6404	globular
780	tim-barrel	0.6404	globular
781	tim-barrel	0.6402	globular
782	tim-barrel	0.6402	globular
783	tim-barrel	0.6401	globular
784	tim-barrel	0.6399	globular
785	tim-barrel	0.6398	globular
786	tim-barrel	0.6386	globular
787	tim-barrel	0.6384	globular
788	tim-barrel	0.6379	globular
789	tim-barrel	0.6378	globular
790	tim-barrel	0.637	globular
791	tim-barrel	0.637	globular
792	tim-barrel	0.6369	globular
793	tim-barrel	0.6369	globular
794	tim-barrel	0.6369	globular
795	tim-barrel	0.6366	globular
796	tim-barrel	0.6364	globular
797	tim-barrel	0.6362	globular
798	tim-barrel	0.6362	globular
799	tim-barrel	0.6361	globular
800	tim-barrel	0.6361	globular
801	tim-barrel	0.6357	globular
802	tim-barrel	0.6354	globular
803	tim-barrel	0.6351	globular
804	tim-barrel	0.6348	globular
805	tim-barrel	0.6347	globular
806	tim-barrel	0.6346	globular
807	tim-barrel	0.6344	globular
808	tim-barrel	0.6344	globular
809	tim-barrel	0.6343	globular
810	tim-barrel	0.6343	globular
811	tim-barrel	0.6338	globular
812	tim-barrel	0.6337	globular
813	tim-barrel	0.6336	globular
814	tim-barrel	0.6335	globular
815	tim-barrel	0.6335	globular
816	tim-barrel	0.6334	globular
817	tim-barrel	0.6331	globular
818	tim-barrel	0.6329	globular
819	tim-barrel	0.6322	globular
820	tim-barrel	0.6322	globular
821	tim-barrel	0.6317	globular
822	tim-barrel	0.6316	globular
823	tim-barrel	0.6316	globular
824	tim-barrel	0.6314	globular
825	tim-barrel	0.6308	globular
826	tim-barrel	0.6307	globular
827	tim-barrel	0.6307	globular
828	tim-barrel	0.6306	globular
829	tim-barrel	0.6305	globular
830	tim-barrel	0.6296	globular
831	tim-barrel	0.6292	globular
832	tim-barrel	0.6292	globular
833	tim-barrel	0.6292	globular
834	tim-barrel	0.6291	globular
835	tim-barrel	0.6291	globular
836	tim-barrel	0.6291	globular
837	tim-barrel	0.6288	globular
838	tim-barrel	0.6288	globular
839	tim-barrel	0.6288	globular
840	tim-barrel	0.6286	globular
841	tim-barrel	0.6279	globular
842	tim-barrel	0.6274	globular
843	tim-barrel	0.6274	globular
844	tim-barrel	0.6273	globular
845	tim-barrel	0.6272	globular
846	tim-barrel	0.6272	globular
847	tim-barrel	0.627	globular
848	tim-barrel	0.6269	globular
849	tim-barrel	0.6269	globular
850	tim-barrel	0.6264	globular
851	tim-barrel	0.626	globular
852	tim-barrel	0.6258	globular
853	tim-barrel	0.6257	globular
854	tim-barrel	0.6256	globular
855	tim-barrel	0.6255	globular
856	tim-barrel	0.6254	globular
857	tim-barrel	0.6253	globular
858	tim-barrel	0.6253	globular
859	tim-barrel	0.6249	globular
860	tim-barrel	0.6247	globular
861	tim-barrel	0.6247	globular
862	tim-barrel	0.6241	globular
863	tim-barrel	0.624	globular
864	tim-barrel	0.6239	globular
865	tim-barrel	0.6236	globular
866	tim-barrel	0.6236	globular
867	tim-barrel	0.6231	globular
868	tim-barrel	0.623	globular
869	tim-barrel	0.623	globular
870	tim-barrel	0.6229	globular
871	tim-barrel	0.6228	globular
872	tim-barrel	0.6227	globular
873	tim-barrel	0.6226	globular
874	tim-barrel	0.6224	globular
875	tim-barrel	0.6222	globular
876	tim-barrel	0.6217	globular
877	tim-barrel	0.6217	globular
878	tim-barrel	0.6216	globular
879	tim-barrel	0.6216	globular
880	tim-barrel	0.6215	globular
881	tim-barrel	0.6214	globular
882	tim-barrel	0.6213	globular
883	tim-barrel	0.6213	globular
884	tim-barrel	0.6209	globular
885	tim-barrel	0.6208	globular
886	tim-barrel	0.6207	globular
887	tim-barrel	0.6206	globular
888	tim-barrel	0.6205	globular
889	tim-barrel	0.6203	globular
890	tim-barrel	0.6202	globular
891	tim-barrel	0.62	globular
892	tim-barrel	0.6199	globular
893	tim-barrel	0.6195	globular
894	tim-barrel	0.6194	globular
895	tim-barrel	0.6193	globular
896	tim-barrel	0.6187	globular
897	tim-barrel	0.6187	globular
898	tim-barrel	0.6184	globular
899	tim-barrel	0.6183	globular
900	tim-barrel	0.6183	globular
901	tim-barrel	0.6183	globular
902	tim-barrel	0.6182	globular
903	tim-barrel	0.6181	globular
904	tim-barrel	0.6179	globular
905	tim-barrel	0.6176	globular
906	tim-barrel	0.6176	globular
907	tim-barrel	0.6174	globular
908	tim-barrel	0.6173	globular
909	tim-barrel	0.6172	globular
910	tim-barrel	0.6171	globular
911	tim-barrel	0.6171	globular
912	tim-barrel	0.6171	globular
913	tim-barrel	0.617	globular
914	tim-barrel	0.617	globular
915	tim-barrel	0.6168	globular
916	tim-barrel	0.6167	globular
917	tim-barrel	0.6166	globular
918	tim-barrel	0.6166	globular
919	tim-barrel	0.6165	globular
920	tim-barrel	0.6164	globular
921	tim-barrel	0.6163	globular
922	tim-barrel	0.616	globular
923	tim-barrel	0.6158	globular
924	tim-barrel	0.6157	globular
925	tim-barrel	0.6155	globular
926	tim-barrel	0.6155	globular
927	tim-barrel	0.6152	globular
928	tim-barrel	0.6152	globular
929	tim-barrel	0.6151	globular
930	tim-barrel	0.6151	globular
931	tim-barrel	0.6148	globular
932	tim-barrel	0.6148	globular
933	tim-barrel	0.6145	globular
934	tim-barrel	0.6145	globular
935	tim-barrel	0.6144	globular
936	tim-barrel	0.6142	globular
937	tim-barrel	0.6138	globular
938	tim-barrel	0.6136	globular
939	tim-barrel	0.6134	globular
940	tim-barrel	0.6133	globular
941	tim-barrel	0.6133	globular
942	tim-barrel	0.613	globular
943	tim-barrel	0.6127	globular
944	tim-barrel	0.6126	globular
945	tim-barrel	0.6125	globular
946	tim-barrel	0.6125	globular
947	tim-barrel	0.6123	globular
948	tim-barrel	0.6122	globular
949	tim-barrel	0.6121	globular
950	tim-barrel	0.6121	globular
951	tim-barrel	0.6121	globular
952	tim-barrel	0.6121	globular
953	tim-barrel	0.6117	globular
954	tim-barrel	0.6117	globular
955	tim-barrel	0.6116	globular
956	tim-barrel	0.6114	globular
957	tim-barrel	0.6114	globular
958	tim-barrel	0.6113	globular
959	tim-barrel	0.6111	globular
960	tim-barrel	0.6108	globular
961	tim-barrel	0.6103	globular
962	tim-barrel	0.6103	globular
963	tim-barrel	0.6103	globular
964	tim-barrel	0.6102	globular
965	tim-barrel	0.6102	globular
966	tim-barrel	0.6102	globular
967	tim-barrel	0.6101	globular
968	tim-barrel	0.6099	globular
969	tim-barrel	0.6095	globular
970	tim-barrel	0.6094	globular
971	tim-barrel	0.6093	globular
972	tim-barrel	0.6089	globular
973	tim-barrel	0.6087	globular
974	tim-barrel	0.6081	globular
975	tim-barrel	0.6079	globular
976	tim-barrel	0.6077	globular
977	tim-barrel	0.6076	globular
978	tim-barrel	0.6074	globular
979	tim-barrel	0.6071	globular
980	tim-barrel	0.6071	globular
981	tim-barrel	0.6069	globular
982	tim-barrel	0.6063	globular
983	tim-barrel	0.6063	globular
984	tim-barrel	0.6061	globular
985	tim-barrel	0.6058	globular
986	tim-barrel	0.6057	globular
987	tim-barrel	0.6056	globular
988	tim-barrel	0.6056	globular
989	tim-barrel	0.6054	globular
990	tim-barrel	0.6053	globular
991	tim-barrel	0.6053	globular
992	tim-barrel	0.6051	globular
993	tim-barrel	0.6051	globular
994	tim-barrel	0.6048	globular
995	tim-barrel	0.6046	globular
996	tim-barrel	0.6039	globular
997	tim-barrel	0.6038	globular
998	tim-barrel	0.603	globular
999	tim-barrel	0.6029	globular
1000	tim-barrel	0.6028	globular
1001	tim-barrel	0.6023	globular
1002	tim-barrel	0.602	globular
1003	tim-barrel	0.6019	globular
1004	tim-barrel	0.6019	globular
1005	tim-barrel	0.6015	globular
1006	tim-barrel	0.6015	globular
1007	tim-barrel	0.6014	globular
1008	tim-barrel	0.6013	globular
1009	tim-barrel	0.601	globular
1010	tim-barrel	0.601	globular
1011	tim-barrel	0.601	globular
1012	tim-barrel	0.601	globular
1013	tim-barrel	0.6009	globular
1014	tim-barrel	0.6009	globular
1015	tim-barrel	0.6008	globular
1016	tim-barrel	0.5999	globular
1017	tim-barrel	0.5999	globular
1018	tim-barrel	0.5997	globular
1019	tim-barrel	0.5995	globular
1020	tim-barrel	0.5994	globular
1021	tim-barrel	0.5993	globular
1022	tim-barrel	0.5989	globular
1023	tim-barrel	0.5987	globular
1024	tim-barrel	0.5984	globular
1025	tim-barrel	0.5982	globular
1026	tim-barrel	0.5981	globular
1027	tim-barrel	0.5979	globular
1028	tim-barrel	0.5976	globular
1029	tim-barrel	0.5976	globular
1030	tim-barrel	0.597	globular
1031	tim-barrel	0.5969	globular
1032	tim-barrel	0.5969	globular
1033	tim-barrel	0.5969	globular
1034	tim-barrel	0.5967	globular
1035	tim-barrel	0.5966	globular
1036	tim-barrel	0.5965	globular
1037	tim-barrel	0.5963	globular
1038	tim-barrel	0.5963	globular
1039	tim-barrel	0.5961	globular
1040	tim-barrel	0.596	globular
1041	tim-barrel	0.5958	globular
1042	tim-barrel	0.5956	globular
1043	tim-barrel	0.5953	globular
1044	tim-barrel	0.5952	globular
1045	tim-barrel	0.5951	globular
1046	tim-barrel	0.595	globular
1047	tim-barrel	0.595	globular
1048	tim-barrel	0.5949	globular
1049	tim-barrel	0.5949	globular
1050	tim-barrel	0.5944	globular
1051	tim-barrel	0.5943	globular
1052	tim-barrel	0.5941	globular
1053	tim-barrel	0.594	globular
1054	tim-barrel	0.5938	globular
1055	tim-barrel	0.5937	globular
1056	tim-barrel	0.5937	globular
1057	tim-barrel	0.5935	globular
1058	tim-barrel	0.5935	globular
1059	tim-barrel	0.5935	globular
1060	tim-barrel	0.5933	globular
1061	tim-barrel	0.5932	globular
1062	tim-barrel	0.5931	globular
1063	tim-barrel	0.593	globular
1064	tim-barrel	0.5929	globular
1065	tim-barrel	0.5928	globular
1066	tim-barrel	0.5927	globular
1067	tim-barrel	0.5927	globular
1068	tim-barrel	0.5922	globular
1069	tim-barrel	0.5921	globular
1070	tim-barrel	0.5919	globular
1071	tim-barrel	0.5916	globular
1072	tim-barrel	0.5914	globular
1073	tim-barrel	0.5912	globular
1074	tim-barrel	0.5912	globular
1075	tim-barrel	0.5911	globular
1076	tim-barrel	0.591	globular
1077	tim-barrel	0.5908	globular
1078	tim-barrel	0.5908	globular
1079	tim-barrel	0.5907	globular
1080	tim-barrel	0.5906	globular
1081	tim-barrel	0.5902	globular
1082	tim-barrel	0.5902	globular
1083	tim-barrel	0.5901	globular
1084	tim-barrel	0.5897	globular
1085	tim-barrel	0.5896	globular
1086	tim-barrel	0.5895	globular
1087	tim-barrel	0.5894	globular
1088	tim-barrel	0.5894	globular
1089	tim-barrel	0.5894	globular
1090	tim-barrel	0.5892	globular
1091	tim-barrel	0.589	globular
1092	tim-barrel	0.5888	globular
1093	tim-barrel	0.5887	globular
1094	tim-barrel	0.5887	globular
1095	tim-barrel	0.5885	globular
1096	tim-barrel	0.5882	globular
1097	tim-barrel	0.5882	globular
1098	tim-barrel	0.5882	globular
1099	tim-barrel	0.588	globular
1100	tim-barrel	0.587	globular
1101	tim-barrel	0.587	globular
1102	tim-barrel	0.5866	globular
1103	tim-barrel	0.5866	globular
1104	tim-barrel	0.5865	globular
1105	tim-barrel	0.5863	globular
1106	tim-barrel	0.5862	globular
1107	tim-barrel	0.5862	globular
1108	tim-barrel	0.586	globular
1109	tim-barrel	0.5857	globular
1110	tim-barrel	0.5852	globular
1111	tim-barrel	0.5852	globular
1112	tim-barrel	0.5851	globular
1113	tim-barrel	0.585	globular
1114	tim-barrel	0.585	globular
1115	tim-barrel	0.5848	globular
1116	tim-barrel	0.5845	globular
1117	tim-barrel	0.5841	globular
1118	tim-barrel	0.5838	globular
1119	tim-barrel	0.5837	globular
1120	tim-barrel	0.5835	globular
1121	tim-barrel	0.5834	globular
1122	tim-barrel	0.5832	globular
1123	tim-barrel	0.583	globular
1124	tim-barrel	0.583	globular
1125	tim-barrel	0.5828	globular
1126	tim-barrel	0.5827	globular
1127	tim-barrel	0.5825	globular
1128	tim-barrel	0.5824	globular
1129	tim-barrel	0.5824	globular
1130	tim-barrel	0.5823	globular
1131	tim-barrel	0.5822	globular
1132	tim-barrel	0.5822	globular
1133	tim-barrel	0.5821	globular
1134	tim-barrel	0.5819	globular
1135	tim-barrel	0.5813	globular
1136	tim-barrel	0.5813	globular
1137	tim-barrel	0.5813	globular
1138	tim-barrel	0.5812	globular
1139	tim-barrel	0.5807	globular
1140	tim-barrel	0.5806	globular
1141	tim-barrel	0.5805	globular
1142	tim-barrel	0.5805	globular
1143	tim-barrel	0.5804	globular
1144	tim-barrel	0.5804	globular
1145	tim-barrel	0.5804	globular
1146	tim-barrel	0.5802	globular
1147	tim-barrel	0.5797	globular
1148	tim-barrel	0.5796	globular
1149	tim-barrel	0.5795	globular
1150	tim-barrel	0.5794	globular
1151	tim-barrel	0.5794	globular
1152	tim-barrel	0.5788	globular
1153	tim-barrel	0.5787	globular
1154	tim-barrel	0.5786	globular
1155	tim-barrel	0.5785	globular
1156	tim-barrel	0.5785	globular
1157	tim-barrel	0.5785	globular
1158	tim-barrel	0.5785	globular
1159	tim-barrel	0.5784	globular
1160	tim-barrel	0.5783	globular
1161	tim-barrel	0.5783	globular
1162	tim-barrel	0.5783	globular
1163	tim-barrel	0.5781	globular
1164	tim-barrel	0.5781	globular
1165	tim-barrel	0.578	globular
1166	tim-barrel	0.5779	globular
1167	tim-barrel	0.5778	globular
1168	tim-barrel	0.5777	globular
1169	tim-barrel	0.5777	globular
1170	tim-barrel	0.5777	globular
1171	tim-barrel	0.5776	globular
1172	tim-barrel	0.5775	globular
1173	tim-barrel	0.5774	globular
1174	tim-barrel	0.5774	globular
1175	tim-barrel	0.577	globular
1176	tim-barrel	0.577	globular
1177	tim-barrel	0.5769	globular
1178	tim-barrel	0.5769	globular
1179	tim-barrel	0.5768	globular
1180	tim-barrel	0.5767	globular
1181	tim-barrel	0.5762	globular
1182	tim-barrel	0.5761	globular
1183	tim-barrel	0.576	globular
1184	tim-barrel	0.5757	globular
1185	tim-barrel	0.5754	globular
1186	tim-barrel	0.5754	globular
1187	tim-barrel	0.5753	globular
1188	tim-barrel	0.5749	globular
1189	tim-barrel	0.5748	globular
1190	tim-barrel	0.5747	globular
1191	tim-barrel	0.5746	globular
1192	tim-barrel	0.5746	globular
1193	tim-barrel	0.5745	globular
1194	tim-barrel	0.5745	globular
1195	tim-barrel	0.5744	globular
1196	tim-barrel	0.5744	globular
1197	tim-barrel	0.5744	globular
1198	tim-barrel	0.5742	globular
1199	tim-barrel	0.5741	globular
1200	tim-barrel	0.574	globular
1201	tim-barrel	0.5738	globular
1202	tim-barrel	0.5736	globular
1203	tim-barrel	0.5735	globular
1204	tim-barrel	0.5734	globular
1205	tim-barrel	0.5733	globular
1206	tim-barrel	0.5733	globular
1207	tim-barrel	0.5732	globular
1208	tim-barrel	0.5732	globular
1209	tim-barrel	0.573	globular
1210	tim-barrel	0.573	globular
1211	tim-barrel	0.573	globular
1212	tim-barrel	0.5729	globular
1213	tim-barrel	0.5729	globular
1214	tim-barrel	0.5729	globular
1215	tim-barrel	0.5728	globular
1216	tim-barrel	0.5728	globular
1217	tim-barrel	0.5727	globular
1218	tim-barrel	0.5726	globular
1219	tim-barrel	0.5726	globular
1220	tim-barrel	0.5725	globular
1221	tim-barrel	0.5724	globular
1222	tim-barrel	0.5724	globular
1223	tim-barrel	0.5724	globular
1224	tim-barrel	0.5722	globular
1225	tim-barrel	0.5721	globular
1226	tim-barrel	0.5719	globular
1227	tim-barrel	0.5719	globular
1228	tim-barrel	0.5718	globular
1229	tim-barrel	0.5718	globular
1230	tim-barrel	0.5717	globular
1231	tim-barrel	0.5717	globular
1232	tim-barrel	0.5717	globular
1233	tim-barrel	0.5716	globular
1234	tim-barrel	0.5714	globular
1235	tim-barrel	0.5714	globular
1236	tim-barrel	0.5714	globular
1237	tim-barrel	0.571	globular
1238	tim-barrel	0.5708	globular
1239	tim-barrel	0.5707	globular
1240	tim-barrel	0.5707	globular
1241	tim-barrel	0.5706	globular
1242	tim-barrel	0.5705	globular
1243	tim-barrel	0.5705	globular
1244	tim-barrel	0.5704	globular
1245	tim-barrel	0.5704	globular
1246	tim-barrel	0.5703	globular
1247	tim-barrel	0.57	globular
1248	tim-barrel	0.5699	globular
1249	tim-barrel	0.5697	globular
1250	tim-barrel	0.5696	globular
1251	tim-barrel	0.5696	globular
1252	tim-barrel	0.5696	globular
1253	tim-barrel	0.5694	globular
1254	tim-barrel	0.5692	globular
1255	tim-barrel	0.5691	globular
1256	tim-barrel	0.5691	globular
1257	tim-barrel	0.569	globular
1258	tim-barrel	0.5687	globular
1259	tim-barrel	0.5687	globular
1260	tim-barrel	0.5684	globular
1261	tim-barrel	0.5683	globular
1262	tim-barrel	0.5683	globular
1263	tim-barrel	0.5682	globular
1264	tim-barrel	0.5682	globular
1265	tim-barrel	0.5679	globular
1266	tim-barrel	0.5679	globular
1267	tim-barrel	0.5678	globular
1268	tim-barrel	0.5677	globular
1269	tim-barrel	0.5677	globular
1270	tim-barrel	0.5677	globular
1271	tim-barrel	0.5677	globular
1272	tim-barrel	0.5675	globular
1273	tim-barrel	0.5674	globular
1274	tim-barrel	0.5674	globular
1275	tim-barrel	0.5672	globular
1276	tim-barrel	0.5672	globular
1277	tim-barrel	0.5672	globular
1278	tim-barrel	0.567	globular
1279	tim-barrel	0.567	globular
1280	tim-barrel	0.5669	globular
1281	tim-barrel	0.5668	globular
1282	tim-barrel	0.5668	globular
1283	tim-barrel	0.5668	globular
1284	tim-barrel	0.5667	globular
1285	tim-barrel	0.5666	globular
1286	tim-barrel	0.5664	globular
1287	tim-barrel	0.5664	globular
1288	tim-barrel	0.5664	globular
1289	tim-barrel	0.5663	globular
1290	tim-barrel	0.5661	globular
1291	tim-barrel	0.5659	globular
1292	tim-barrel	0.5658	globular
1293	tim-barrel	0.5658	globular
1294	tim-barrel	0.5658	globular
1295	tim-barrel	0.5657	globular
1296	tim-barrel	0.5657	globular
1297	tim-barrel	0.5657	globular
1298	tim-barrel	0.5656	globular
1299	tim-barrel	0.5654	globular
1300	tim-barrel	0.5654	globular
1301	tim-barrel	0.5653	globular
1302	tim-barrel	0.5653	globular
1303	tim-barrel	0.565	globular
1304	tim-barrel	0.565	globular
1305	tim-barrel	0.5647	globular
1306	tim-barrel	0.5647	globular
1307	tim-barrel	0.5646	globular
1308	tim-barrel	0.5646	globular
1309	tim-barrel	0.5646	globular
1310	tim-barrel	0.5646	globular
1311	tim-barrel	0.5646	globular
1312	tim-barrel	0.5644	globular
1313	tim-barrel	0.5644	globular
1314	tim-barrel	0.5641	globular
1315	tim-barrel	0.564	globular
1316	tim-barrel	0.564	globular
1317	tim-barrel	0.5638	globular
1318	tim-barrel	0.5636	globular
1319	tim-barrel	0.5635	globular
1320	tim-barrel	0.5635	globular
1321	tim-barrel	0.5634	globular
1322	tim-barrel	0.5634	globular
1323	tim-barrel	0.5633	globular
1324	tim-barrel	0.5633	globular
1325	tim-barrel	0.5633	globular
1326	tim-barrel	0.5633	globular
1327	tim-barrel	0.563	globular
1328	tim-barrel	0.5629	globular
1329	tim-barrel	0.5628	globular
1330	tim-barrel	0.5627	globular
1331	tim-barrel	0.5627	globular
1332	tim-barrel	0.5624	globular
1333	tim-barrel	0.5623	globular
1334	tim-barrel	0.5623	globular
1335	tim-barrel	0.5623	globular
1336	tim-barrel	0.5622	globular
1337	tim-barrel	0.5619	globular
1338	tim-barrel	0.5619	globular
1339	tim-barrel	0.5617	globular
1340	tim-barrel	0.5617	globular
1341	tim-barrel	0.5616	globular
1342	tim-barrel	0.5612	globular
1343	tim-barrel	0.561	globular
1344	tim-barrel	0.561	globular
1345	tim-barrel	0.5609	globular
1346	tim-barrel	0.5608	globular
1347	tim-barrel	0.5607	globular
1348	tim-barrel	0.5607	globular
1349	tim-barrel	0.5606	globular
1350	tim-barrel	0.5606	globular
1351	tim-barrel	0.5605	globular
1352	tim-barrel	0.5605	globular
1353	tim-barrel	0.5601	globular
1354	tim-barrel	0.5601	globular
1355	tim-barrel	0.5601	globular
1356	tim-barrel	0.5601	globular
1357	tim-barrel	0.56	globular
1358	tim-barrel	0.5599	globular
1359	tim-barrel	0.5599	globular
1360	tim-barrel	0.5596	globular
1361	tim-barrel	0.5594	globular
1362	tim-barrel	0.5593	globular
1363	tim-barrel	0.5591	globular
1364	tim-barrel	0.5591	globular
1365	tim-barrel	0.559	globular
1366	tim-barrel	0.559	globular
1367	tim-barrel	0.559	globular
1368	tim-barrel	0.5589	globular
1369	tim-barrel	0.5588	globular
1370	tim-barrel	0.5588	globular
1371	tim-barrel	0.5585	globular
1372	tim-barrel	0.5584	globular
1373	tim-barrel	0.5583	globular
1374	tim-barrel	0.5582	globular
1375	tim-barrel	0.5582	globular
1376	tim-barrel	0.558	globular
1377	tim-barrel	0.5578	globular
1378	tim-barrel	0.5578	globular
1379	tim-barrel	0.5578	globular
1380	tim-barrel	0.5577	globular
1381	tim-barrel	0.5577	globular
1382	tim-barrel	0.5576	globular
1383	tim-barrel	0.5575	globular
1384	tim-barrel	0.5574	globular
1385	tim-barrel	0.5574	globular
1386	tim-barrel	0.5572	globular
1387	tim-barrel	0.5572	globular
1388	tim-barrel	0.557	globular
1389	tim-barrel	0.5569	globular
1390	tim-barrel	0.5569	globular
1391	tim-barrel	0.5569	globular
1392	tim-barrel	0.5568	globular
1393	tim-barrel	0.5565	globular
1394	tim-barrel	0.5565	globular
1395	tim-barrel	0.5565	globular
1396	tim-barrel	0.5563	globular
1397	tim-barrel	0.5562	globular
1398	tim-barrel	0.5562	globular
1399	tim-barrel	0.5561	globular
1400	tim-barrel	0.556	globular
1401	tim-barrel	0.556	globular
1402	tim-barrel	0.556	globular
1403	tim-barrel	0.5557	globular
1404	tim-barrel	0.5552	globular
1405	tim-barrel	0.5552	globular
1406	tim-barrel	0.5552	globular
1407	tim-barrel	0.5552	globular
1408	tim-barrel	0.5551	globular
1409	tim-barrel	0.5551	globular
1410	tim-barrel	0.5551	globular
1411	tim-barrel	0.5551	globular
1412	tim-barrel	0.555	globular
1413	tim-barrel	0.5549	globular
1414	tim-barrel	0.5548	globular
1415	tim-barrel	0.5548	globular
1416	tim-barrel	0.5547	globular
1417	tim-barrel	0.5546	globular
1418	tim-barrel	0.5545	globular
1419	tim-barrel	0.5543	globular
1420	tim-barrel	0.5542	globular
1421	tim-barrel	0.5541	globular
1422	tim-barrel	0.5541	globular
1423	tim-barrel	0.554	globular
1424	tim-barrel	0.5539	globular
1425	tim-barrel	0.5537	globular
1426	tim-barrel	0.5535	globular
1427	tim-barrel	0.5533	globular
1428	tim-barrel	0.5533	globular
1429	tim-barrel	0.5528	globular
1430	tim-barrel	0.5527	globular
1431	tim-barrel	0.5527	globular
1432	tim-barrel	0.5522	globular
1433	tim-barrel	0.5522	globular
1434	tim-barrel	0.5522	globular
1435	tim-barrel	0.5518	globular
1436	tim-barrel	0.5518	globular
1437	tim-barrel	0.5516	globular
1438	tim-barrel	0.5515	globular
1439	tim-barrel	0.5515	globular
1440	tim-barrel	0.5514	globular
1441	tim-barrel	0.5513	globular
1442	tim-barrel	0.5513	globular
1443	tim-barrel	0.551	globular
1444	tim-barrel	0.5508	globular
1445	tim-barrel	0.5507	globular
1446	tim-barrel	0.5502	globular
1447	tim-barrel	0.5501	globular
1448	tim-barrel	0.5501	globular
1449	tim-barrel	0.5501	globular
1450	tim-barrel	0.55	globular
1451	tim-barrel	0.5499	globular
1452	tim-barrel	0.5496	globular
1453	tim-barrel	0.5494	globular
1454	tim-barrel	0.5494	globular
1455	tim-barrel	0.5493	globular
1456	tim-barrel	0.5492	globular
1457	tim-barrel	0.549	globular
1458	tim-barrel	0.5487	globular
1459	tim-barrel	0.5487	globular
1460	tim-barrel	0.5487	globular
1461	tim-barrel	0.5485	globular
1462	tim-barrel	0.5483	globular
1463	tim-barrel	0.5482	globular
1464	tim-barrel	0.5481	globular
1465	tim-barrel	0.548	globular
1466	tim-barrel	0.5477	globular
1467	tim-barrel	0.5473	globular
1468	tim-barrel	0.5472	globular
1469	tim-barrel	0.547	globular
1470	tim-barrel	0.5469	globular
1471	tim-barrel	0.5469	globular
1472	tim-barrel	0.5467	globular
1473	tim-barrel	0.5467	globular
1474	tim-barrel	0.5467	globular
1475	tim-barrel	0.5465	globular
1476	tim-barrel	0.5463	globular
1477	tim-barrel	0.5461	globular
1478	tim-barrel	0.5461	globular
1479	tim-barrel	0.5456	globular
1480	tim-barrel	0.5455	globular
1481	tim-barrel	0.5453	globular
1482	tim-barrel	0.5452	globular
1483	tim-barrel	0.5452	globular
1484	tim-barrel	0.5451	globular
1485	tim-barrel	0.5451	globular
1486	tim-barrel	0.545	globular
1487	tim-barrel	0.5448	globular
1488	tim-barrel	0.5448	globular
1489	tim-barrel	0.5448	globular
1490	tim-barrel	0.5448	globular
1491	tim-barrel	0.5447	globular
1492	tim-barrel	0.5444	globular
1493	tim-barrel	0.5442	globular
1494	tim-barrel	0.5441	globular
1495	tim-barrel	0.5439	globular
1496	tim-barrel	0.5436	globular
1497	tim-barrel	0.5435	globular
1498	tim-barrel	0.5435	globular
1499	tim-barrel	0.5433	globular
1500	tim-barrel	0.5431	globular
1501	tim-barrel	0.5431	globular
1502	tim-barrel	0.5428	globular
1503	tim-barrel	0.5427	globular
1504	tim-barrel	0.5427	globular
1505	tim-barrel	0.5426	globular
1506	tim-barrel	0.5421	globular
1507	tim-barrel	0.542	globular
1508	tim-barrel	0.542	globular
1509	tim-barrel	0.5416	globular
1510	tim-barrel	0.5415	globular
1511	tim-barrel	0.5413	globular
1512	tim-barrel	0.5413	globular
1513	tim-barrel	0.5411	globular
1514	tim-barrel	0.5411	globular
1515	tim-barrel	0.541	globular
1516	tim-barrel	0.541	globular
1517	tim-barrel	0.5409	globular
1518	tim-barrel	0.5408	globular
1519	tim-barrel	0.5408	globular
1520	tim-barrel	0.5407	globular
1521	tim-barrel	0.5407	globular
1522	tim-barrel	0.5407	globular
1523	tim-barrel	0.5406	globular
1524	tim-barrel	0.5401	globular
1525	tim-barrel	0.5401	globular
1526	tim-barrel	0.54	globular
1527	tim-barrel	0.5399	globular
1528	tim-barrel	0.5398	globular
1529	tim-barrel	0.5397	globular
1530	tim-barrel	0.5396	globular
1531	tim-barrel	0.5395	globular
1532	tim-barrel	0.5393	globular
1533	tim-barrel	0.5391	globular
1534	tim-barrel	0.539	globular
1535	tim-barrel	0.5389	globular
1536	tim-barrel	0.5388	globular
1537	tim-barrel	0.5386	globular
1538	tim-barrel	0.5386	globular
1539	tim-barrel	0.5385	globular
1540	tim-barrel	0.5384	globular
1541	tim-barrel	0.5384	globular
1542	tim-barrel	0.5381	globular
1543	tim-barrel	0.5378	globular
1544	tim-barrel	0.5376	globular
1545	tim-barrel	0.5376	globular
1546	tim-barrel	0.5375	globular
1547	tim-barrel	0.5375	globular
1548	tim-barrel	0.5374	globular
1549	tim-barrel	0.5371	globular
1550	tim-barrel	0.537	globular
1551	tim-barrel	0.537	globular
1552	tim-barrel	0.537	globular
1553	tim-barrel	0.5369	globular
1554	tim-barrel	0.5368	globular
1555	tim-barrel	0.5365	globular
1556	tim-barrel	0.5365	globular
1557	tim-barrel	0.5365	globular
1558	tim-barrel	0.5363	globular
1559	tim-barrel	0.536	globular
1560	tim-barrel	0.536	globular
1561	tim-barrel	0.5359	globular
1562	tim-barrel	0.5357	globular
1563	tim-barrel	0.5357	globular
1564	tim-barrel	0.5354	globular
1565	tim-barrel	0.5353	globular
1566	tim-barrel	0.5353	globular
1567	tim-barrel	0.5351	globular
1568	tim-barrel	0.5351	globular
1569	tim-barrel	0.5351	globular
1570	tim-barrel	0.535	globular
1571	tim-barrel	0.5348	globular
1572	tim-barrel	0.5347	globular
1573	tim-barrel	0.5347	globular
1574	tim-barrel	0.5347	globular
1575	tim-barrel	0.5346	globular
1576	tim-barrel	0.5346	globular
1577	tim-barrel	0.5346	globular
1578	tim-barrel	0.5345	globular
1579	tim-barrel	0.5345	globular
1580	tim-barrel	0.5343	globular
1581	tim-barrel	0.534	globular
1582	tim-barrel	0.534	globular
1583	tim-barrel	0.5332	globular
1584	tim-barrel	0.533	globular
1585	tim-barrel	0.533	globular
1586	tim-barrel	0.5329	globular
1587	tim-barrel	0.5329	globular
1588	tim-barrel	0.5328	globular
1589	tim-barrel	0.5325	globular
1590	tim-barrel	0.5324	globular
1591	tim-barrel	0.5324	globular
1592	tim-barrel	0.5323	globular
1593	tim-barrel	0.5322	globular
1594	tim-barrel	0.5321	globular
1595	tim-barrel	0.532	globular
1596	tim-barrel	0.5319	globular
1597	tim-barrel	0.5318	globular
1598	tim-barrel	0.5317	globular
1599	tim-barrel	0.5317	globular
1600	tim-barrel	0.5314	globular
1601	tim-barrel	0.5313	globular
1602	tim-barrel	0.5311	globular
1603	tim-barrel	0.5308	globular
1604	tim-barrel	0.5308	globular
1605	tim-barrel	0.5307	globular
1606	tim-barrel	0.5307	globular
1607	tim-barrel	0.5306	globular
1608	tim-barrel	0.5305	globular
1609	tim-barrel	0.5304	globular
1610	tim-barrel	0.5303	globular
1611	tim-barrel	0.5302	globular
1612	tim-barrel	0.5302	globular
1613	tim-barrel	0.53	globular
1614	tim-barrel	0.5299	globular
1615	tim-barrel	0.5299	globular
1616	tim-barrel	0.5296	globular
1617	tim-barrel	0.5296	globular
1618	tim-barrel	0.5296	globular
1619	tim-barrel	0.5294	globular
1620	tim-barrel	0.5291	globular
1621	tim-barrel	0.5291	globular
1622	tim-barrel	0.5291	globular
1623	tim-barrel	0.5289	globular
1624	tim-barrel	0.5289	globular
1625	tim-barrel	0.5289	globular
1626	tim-barrel	0.5288	globular
1627	tim-barrel	0.5286	globular
1628	tim-barrel	0.5286	globular
1629	tim-barrel	0.5286	globular
1630	tim-barrel	0.5285	globular
1631	tim-barrel	0.5285	globular
1632	tim-barrel	0.528	globular
1633	tim-barrel	0.528	globular
1634	tim-barrel	0.5279	globular
1635	tim-barrel	0.5275	globular
1636	tim-barrel	0.5274	globular
1637	tim-barrel	0.5271	globular
1638	tim-barrel	0.5271	globular
1639	tim-barrel	0.5269	globular
1640	tim-barrel	0.5269	globular
1641	tim-barrel	0.5268	globular
1642	tim-barrel	0.526	globular
1643	tim-barrel	0.5259	globular
1644	tim-barrel	0.5258	globular
1645	tim-barrel	0.5257	globular
1646	tim-barrel	0.5254	globular
1647	tim-barrel	0.5254	globular
1648	tim-barrel	0.5253	globular
1649	tim-barrel	0.5252	globular
1650	tim-barrel	0.5251	globular
1651	tim-barrel	0.5251	globular
1652	tim-barrel	0.5246	globular
1653	tim-barrel	0.5245	globular
1654	tim-barrel	0.5244	globular
1655	tim-barrel	0.524	globular
1656	tim-barrel	0.5237	globular
1657	tim-barrel	0.5237	globular
1658	tim-barrel	0.5234	globular
1659	tim-barrel	0.5234	globular
1660	tim-barrel	0.5231	globular
1661	tim-barrel	0.5225	globular
1662	tim-barrel	0.5224	globular
1663	tim-barrel	0.5223	globular
1664	tim-barrel	0.5221	globular
1665	tim-barrel	0.5218	globular
1666	tim-barrel	0.5217	globular
1667	tim-barrel	0.5217	globular
1668	tim-barrel	0.5216	globular
1669	tim-barrel	0.5216	globular
1670	tim-barrel	0.5214	globular
1671	tim-barrel	0.5213	globular
1672	tim-barrel	0.5212	globular
1673	tim-barrel	0.5212	globular
1674	tim-barrel	0.5208	globular
1675	tim-barrel	0.5206	globular
1676	tim-barrel	0.5206	globular
1677	tim-barrel	0.5204	globular
1678	tim-barrel	0.5202	globular
1679	tim-barrel	0.5202	globular
1680	tim-barrel	0.5201	globular
1681	tim-barrel	0.52	globular
1682	tim-barrel	0.5199	globular
1683	tim-barrel	0.5199	globular
1684	tim-barrel	0.5198	globular
1685	tim-barrel	0.5198	globular
1686	tim-barrel	0.5196	globular
1687	tim-barrel	0.5196	globular
1688	tim-barrel	0.5191	globular
1689	tim-barrel	0.519	globular
1690	tim-barrel	0.519	globular
1691	tim-barrel	0.5189	globular
1692	tim-barrel	0.5189	globular
1693	tim-barrel	0.5189	globular
1694	tim-barrel	0.5182	globular
1695	tim-barrel	0.518	globular
1696	tim-barrel	0.5179	globular
1697	tim-barrel	0.5178	globular
1698	tim-barrel	0.5178	globular
1699	tim-barrel	0.5176	globular
1700	tim-barrel	0.5176	globular
1701	tim-barrel	0.5175	globular
1702	tim-barrel	0.5173	globular
1703	tim-barrel	0.5171	globular
1704	tim-barrel	0.5169	globular
1705	tim-barrel	0.5169	globular
1706	tim-barrel	0.5169	globular
1707	tim-barrel	0.5166	globular
1708	tim-barrel	0.5166	globular
1709	tim-barrel	0.5166	globular
1710	tim-barrel	0.5166	globular
1711	tim-barrel	0.5163	globular
1712	tim-barrel	0.5162	globular
1713	tim-barrel	0.516	globular
1714	tim-barrel	0.516	globular
1715	tim-barrel	0.5158	globular
1716	tim-barrel	0.5158	globular
1717	tim-barrel	0.5156	globular
1718	tim-barrel	0.5156	globular
1719	tim-barrel	0.5153	globular
1720	tim-barrel	0.5152	globular
1721	tim-barrel	0.5149	globular
1722	tim-barrel	0.5146	globular
1723	tim-barrel	0.5145	globular
1724	tim-barrel	0.5144	globular
1725	tim-barrel	0.5144	globular
1726	tim-barrel	0.5139	globular
1727	tim-barrel	0.5139	globular
1728	tim-barrel	0.5138	globular
1729	tim-barrel	0.5137	globular
1730	tim-barrel	0.5136	globular
1731	tim-barrel	0.5134	globular
1732	tim-barrel	0.5132	globular
1733	tim-barrel	0.5131	globular
1734	tim-barrel	0.513	globular
1735	tim-barrel	0.5129	globular
1736	tim-barrel	0.5127	globular
1737	tim-barrel	0.5127	globular
1738	tim-barrel	0.5127	globular
1739	tim-barrel	0.5124	globular
1740	tim-barrel	0.5123	globular
1741	tim-barrel	0.5122	globular
1742	tim-barrel	0.5116	globular
1743	tim-barrel	0.5116	globular
1744	tim-barrel	0.5116	globular
1745	tim-barrel	0.5113	globular
1746	tim-barrel	0.5113	globular
1747	tim-barrel	0.5108	globular
1748	tim-barrel	0.5107	globular
1749	tim-barrel	0.5103	globular
1750	tim-barrel	0.51	globular
1751	tim-barrel	0.5096	globular
1752	tim-barrel	0.5095	globular
1753	tim-barrel	0.5095	globular
1754	tim-barrel	0.5094	globular
1755	tim-barrel	0.5089	globular
1756	tim-barrel	0.5089	globular
1757	tim-barrel	0.5089	globular
1758	tim-barrel	0.5087	globular
1759	tim-barrel	0.5087	globular
1760	tim-barrel	0.5086	globular
1761	tim-barrel	0.5079	globular
1762	tim-barrel	0.5079	globular
1763	tim-barrel	0.5076	globular
1764	tim-barrel	0.5076	globular
1765	tim-barrel	0.5074	globular
1766	tim-barrel	0.5074	globular
1767	tim-barrel	0.5071	globular
1768	tim-barrel	0.5069	globular
1769	tim-barrel	0.5069	globular
1770	tim-barrel	0.5066	globular
1771	tim-barrel	0.5063	globular
1772	tim-barrel	0.5063	globular
1773	tim-barrel	0.5061	globular
1774	tim-barrel	0.5057	globular
1775	tim-barrel	0.5052	globular
1776	tim-barrel	0.5051	globular
1777	tim-barrel	0.5051	globular
1778	tim-barrel	0.5047	globular
1779	tim-barrel	0.5044	globular
1780	tim-barrel	0.5044	globular
1781	tim-barrel	0.5044	globular
1782	tim-barrel	0.5043	globular
1783	tim-barrel	0.5042	globular
1784	tim-barrel	0.5038	globular
1785	tim-barrel	0.5036	globular
1786	tim-barrel	0.5034	globular
1787	tim-barrel	0.5034	globular
1788	tim-barrel	0.5032	globular
1789	tim-barrel	0.5025	globular
1790	tim-barrel	0.5022	globular
1791	tim-barrel	0.5021	globular
1792	tim-barrel	0.5021	globular
1793	tim-barrel	0.5019	globular
1794	tim-barrel	0.5017	globular
1795	tim-barrel	0.5016	globular
1796	tim-barrel	0.5016	globular
1797	tim-barrel	0.5006	globular
1798	tim-barrel	0.5004	globular
1799	tim-barrel	0.5004	globular
1800	tim-barrel	0.5001	globular
1801	tim-barrel	0.4996	globular
1802	tim-barrel	0.4995	globular
1803	tim-barrel	0.4995	globular
1804	tim-barrel	0.4994	globular
1805	tim-barrel	0.4992	globular
1806	tim-barrel	0.4992	globular
1807	tim-barrel	0.4986	globular
1808	tim-barrel	0.4986	globular
1809	tim-barrel	0.4985	globular
1810	tim-barrel	0.4985	globular
1811	tim-barrel	0.4983	globular
1812	tim-barrel	0.498	globular
1813	tim-barrel	0.498	globular
1814	tim-barrel	0.4979	globular
1815	tim-barrel	0.4975	globular
1816	tim-barrel	0.4973	globular
1817	tim-barrel	0.4969	globular
1818	tim-barrel	0.4967	globular
1819	tim-barrel	0.4967	globular
1820	tim-barrel	0.4964	globular
1821	tim-barrel	0.4961	globular
1822	tim-barrel	0.4959	globular
1823	tim-barrel	0.4959	globular
1824	tim-barrel	0.4958	globular
1825	tim-barrel	0.4958	globular
1826	tim-barrel	0.4958	globular
1827	tim-barrel	0.4952	globular
1828	tim-barrel	0.4952	globular
1829	tim-barrel	0.4952	globular
1830	tim-barrel	0.4951	globular
1831	tim-barrel	0.4949	globular
1832	tim-barrel	0.4944	globular
1833	tim-barrel	0.4941	globular
1834	tim-barrel	0.4937	globular
1835	tim-barrel	0.4934	globular
1836	tim-barrel	0.4929	globular
1837	tim-barrel	0.4929	globular
1838	tim-barrel	0.4923	globular
1839	tim-barrel	0.4922	globular
1840	tim-barrel	0.4921	globular
1841	tim-barrel	0.492	globular
1842	tim-barrel	0.492	globular
1843	tim-barrel	0.4918	globular
1844	tim-barrel	0.4915	globular
1845	tim-barrel	0.4912	globular
1846	tim-barrel	0.4911	globular
1847	tim-barrel	0.4911	globular
1848	tim-barrel	0.4908	globular
1849	tim-barrel	0.4904	globular
1850	tim-barrel	0.4899	globular
1851	tim-barrel	0.4898	globular
1852	tim-barrel	0.4896	globular
1853	tim-barrel	0.4896	globular
1854	tim-barrel	0.4895	globular
1855	tim-barrel	0.4894	globular
1856	tim-barrel	0.4893	globular
1857	tim-barrel	0.4891	globular
1858	tim-barrel	0.4889	globular
1859	tim-barrel	0.4884	globular
1860	tim-barrel	0.4882	globular
1861	tim-barrel	0.4881	globular
1862	tim-barrel	0.488	globular
1863	tim-barrel	0.4875	globular
1864	tim-barrel	0.4873	globular
1865	tim-barrel	0.487	globular
1866	tim-barrel	0.487	globular
1867	tim-barrel	0.4864	globular
1868	tim-barrel	0.4862	globular
1869	tim-barrel	0.4861	globular
1870	tim-barrel	0.4859	globular
1871	tim-barrel	0.4858	globular
1872	tim-barrel	0.4856	globular
1873	tim-barrel	0.4849	globular
1874	tim-barrel	0.4848	globular
1875	tim-barrel	0.4848	globular
1876	tim-barrel	0.4848	globular
1877	tim-barrel	0.4843	globular
1878	tim-barrel	0.4843	globular
1879	tim-barrel	0.4838	globular
1880	tim-barrel	0.4838	globular
1881	tim-barrel	0.4837	globular
1882	tim-barrel	0.4835	globular
1883	tim-barrel	0.4833	globular
1884	tim-barrel	0.4832	globular
1885	tim-barrel	0.4832	globular
1886	tim-barrel	0.4832	globular
1887	tim-barrel	0.4831	globular
1888	tim-barrel	0.4827	globular
1889	tim-barrel	0.4823	globular
1890	tim-barrel	0.4818	globular
1891	tim-barrel	0.4813	globular
1892	tim-barrel	0.4812	globular
1893	tim-barrel	0.481	globular
1894	tim-barrel	0.4806	globular
1895	tim-barrel	0.4805	globular
1896	tim-barrel	0.4804	globular
1897	tim-barrel	0.4802	globular
1898	tim-barrel	0.4801	globular
1899	tim-barrel	0.48	globular
1900	tim-barrel	0.4797	globular
1901	tim-barrel	0.4789	globular
1902	tim-barrel	0.4788	globular
1903	tim-barrel	0.4786	globular
1904	tim-barrel	0.478	globular
1905	tim-barrel	0.478	globular
1906	tim-barrel	0.4776	globular
1907	tim-barrel	0.4775	globular
1908	tim-barrel	0.4772	globular
1909	tim-barrel	0.4768	globular
1910	tim-barrel	0.4766	globular
1911	tim-barrel	0.4764	globular
1912	tim-barrel	0.4757	globular
1913	tim-barrel	0.4748	globular
1914	tim-barrel	0.4747	globular
1915	tim-barrel	0.4743	globular
1916	tim-barrel	0.4743	globular
1917	tim-barrel	0.4739	globular
1918	tim-barrel	0.4738	globular
1919	tim-barrel	0.4736	globular
1920	tim-barrel	0.4735	globular
1921	tim-barrel	0.4732	globular
1922	tim-barrel	0.4731	globular
1923	tim-barrel	0.4725	globular
1924	tim-barrel	0.4717	globular
1925	tim-barrel	0.4715	globular
1926	tim-barrel	0.4714	globular
1927	tim-barrel	0.4703	globular
1928	tim-barrel	0.4701	globular
1929	tim-barrel	0.4701	globular
1930	tim-barrel	0.47	globular
1931	tim-barrel	0.4699	globular
1932	tim-barrel	0.4698	globular
1933	tim-barrel	0.4689	globular
1934	tim-barrel	0.4688	globular
1935	tim-barrel	0.4687	globular
1936	tim-barrel	0.4684	globular
1937	tim-barrel	0.4683	globular
1938	tim-barrel	0.4681	globular
1939	tim-barrel	0.4681	globular
1940	tim-barrel	0.4679	globular
1941	tim-barrel	0.4678	globular
1942	tim-barrel	0.4672	globular
1943	tim-barrel	0.4671	globular
1944	tim-barrel	0.4668	globular
1945	tim-barrel	0.4667	globular
1946	tim-barrel	0.4664	globular
1947	tim-barrel	0.4662	globular
1948	tim-barrel	0.466	globular
1949	tim-barrel	0.4659	globular
1950	tim-barrel	0.4658	globular
1951	tim-barrel	0.4655	globular
1952	tim-barrel	0.4655	globular
1953	tim-barrel	0.4651	globular
1954	tim-barrel	0.4651	globular
1955	tim-barrel	0.4651	globular
1956	tim-barrel	0.4647	globular
1957	tim-barrel	0.4647	globular
1958	tim-barrel	0.4647	globular
1959	tim-barrel	0.4646	globular
1960	tim-barrel	0.4645	globular
1961	tim-barrel	0.4643	globular
1962	tim-barrel	0.4641	globular
1963	tim-barrel	0.4632	globular
1964	tim-barrel	0.4627	globular
1965	tim-barrel	0.4627	globular
1966	tim-barrel	0.4626	globular
1967	tim-barrel	0.4626	globular
1968	tim-barrel	0.4626	globular
1969	tim-barrel	0.4625	globular
1970	tim-barrel	0.4624	globular
1971	tim-barrel	0.4623	globular
1972	tim-barrel	0.4622	globular
1973	tim-barrel	0.4622	globular
1974	tim-barrel	0.462	globular
1975	tim-barrel	0.4619	globular
1976	tim-barrel	0.4614	globular
1977	tim-barrel	0.4613	globular
1978	tim-barrel	0.4611	globular
1979	tim-barrel	0.4611	globular
1980	tim-barrel	0.4607	globular
1981	tim-barrel	0.4606	globular
1982	tim-barrel	0.4605	globular
1983	tim-barrel	0.4605	globular
1984	tim-barrel	0.4603	globular
1985	tim-barrel	0.4599	globular
1986	tim-barrel	0.4596	globular
1987	tim-barrel	0.4596	globular
1988	tim-barrel	0.4595	globular
1989	tim-barrel	0.4594	globular
1990	tim-barrel	0.4593	globular
1991	tim-barrel	0.459	globular
1992	tim-barrel	0.459	globular
1993	tim-barrel	0.4589	globular
1994	tim-barrel	0.4587	globular
1995	tim-barrel	0.4587	globular
1996	tim-barrel	0.4585	globular
1997	tim-barrel	0.4584	globular
1998	tim-barrel	0.4584	globular
[truncated: 17,506 more rows]

## Sheet: fig3c
name	e-value	design
GLF	37	bias_mpnn
GLF	457	bias_mpnn
GLF	1000	bias_mpnn
GLF	1000	bias_mpnn
GLF	0.16	bias_mpnn
GLF	2.8	bias_mpnn
GLF	1.3	bias_mpnn
GLF	0.4	bias_mpnn
GLF	0.048	bias_mpnn
GLF	1000	bias_mpnn
GLF	40	bias_mpnn
GLF	1000	bias_mpnn
GLF	0.52	bias_mpnn
GLF	1000	bias_mpnn
GLF	1000	bias_mpnn
GLF	887	bias_mpnn
GLF	0.71	bias_mpnn
GLF	1000	bias_mpnn
GLF	0.15	bias_mpnn
GLF	0.1	bias_mpnn
GLF	1.1	bias_mpnn
GLF	5.1	bias_mpnn
GLF	0.61	bias_mpnn
GLF	4	bias_mpnn
GLF	1000	bias_mpnn
GLF	1000	bias_mpnn
GLF	0.000191	bias_mpnn
GLF	1000	bias_mpnn
GLF	2.2	bias_mpnn
GLF	1000	bias_mpnn
GLF	36	bias_mpnn
GLF	26	bias_mpnn
GLF	0.83	bias_mpnn
GLF	1.8	bias_mpnn
GLF	0.032	bias_mpnn
GLF	1.2	bias_mpnn
GLF	0.097	bias_mpnn
GLF	1000	bias_mpnn
GLF	0.12	bias_mpnn
GLF	0.54	bias_mpnn
GLF	0.18	bias_mpnn
GLF	8.5	bias_mpnn
GLF	0.093	bias_mpnn
GLF	1.5	bias_mpnn
GLF	0.067	bias_mpnn
GLF	0.52	bias_mpnn
GLF	3.1	bias_mpnn
GLF	2	bias_mpnn
GLF	0.48	bias_mpnn
GLF	1000	bias_mpnn
GLF	0.76	bias_mpnn
GLF	1.1	bias_mpnn
GLF	19	bias_mpnn
GLF	1000	bias_mpnn
GLF	1.1	bias_mpnn
GLF	1.1	bias_mpnn
GLF	0.11	bias_mpnn
GLF	0.46	bias_mpnn
GLF	1000	bias_mpnn
GLF	1.8	bias_mpnn
GLF	2.6	bias_mpnn
GLF	114	bias_mpnn
GLF	1000	bias_mpnn
GLF	0.04	bias_mpnn
GLF	3	bias_mpnn
GLF	0.29	bias_mpnn
GLF	1000	bias_mpnn
GLF	0.75	bias_mpnn
GLF	7.8	bias_mpnn
GLF	3.53E-06	bias_mpnn
GLF	2.3	bias_mpnn
GLF	0.42	bias_mpnn
GLF	0.19	bias_mpnn
GLF	0.48	bias_mpnn
GLF	0.18	bias_mpnn
GLF	3.5	bias_mpnn
GLF	0.098	bias_mpnn
GLF	0.41	bias_mpnn
GLF	0.42	bias_mpnn
GLF	3.4	bias_mpnn
GLF	0.1	bias_mpnn
GLF	0.59	bias_mpnn
GLF	1.2	bias_mpnn
GLF	0.48	bias_mpnn
GLF	0.45	bias_mpnn
GLF	0.000196	bias_mpnn
GLF	53	bias_mpnn
GLF	12	bias_mpnn
GLF	1000	bias_mpnn
GLF	0.76	bias_mpnn
GLF	1000	bias_mpnn
GLF	1.2	bias_mpnn
GLF	0.016	bias_mpnn
GLF	2.4	bias_mpnn
GLF	3	bias_mpnn
GLF	13	bias_mpnn
GLF	43	bias_mpnn
GLF	1000	bias_mpnn
GLF	1000	bias_mpnn
GLF	1000	bias_mpnn
GLF	1000	bias_mpnn
GLF	1000	bias_mpnn
GLF	1000	bias_mpnn
GLF	0.032	bias_mpnn
GLF	0.31	bias_mpnn
GLF	0.012	bias_mpnn
CLF	0.000188	bias_mpnn
CLF	1.43E-05	bias_mpnn
CLF	2.35E-06	bias_mpnn
CLF	0.000691	bias_mpnn
CLF	1.74E-14	bias_mpnn
CLF	1.62E-10	bias_mpnn
CLF	2.5	bias_mpnn
CLF	4.05E-05	bias_mpnn
CLF	0.54	bias_mpnn
CLF	2.9	bias_mpnn
CLF	8.7	bias_mpnn
CLF	0.53	bias_mpnn
CLF	0.37	bias_mpnn
CLF	0.16	bias_mpnn
CLF	0.056	bias_mpnn
CLF	99	bias_mpnn
CLF	0.019	bias_mpnn
CLF	17	bias_mpnn
CLF	1000	bias_mpnn
CLF	1.7	bias_mpnn
CLF	2.7	bias_mpnn
CLF	70	bias_mpnn
CLF	1000	bias_mpnn
CLF	1	bias_mpnn
CLF	1000	bias_mpnn
CLF	1000	bias_mpnn
CLF	1000	bias_mpnn
CLF	0.46	bias_mpnn
CLF	1000	bias_mpnn
CLF	1000	bias_mpnn
CLF	0.04	bias_mpnn
CLF	0.005	bias_mpnn
CLF	0.000678	bias_mpnn
CLF	0.000316	bias_mpnn
CLF	1000	bias_mpnn
CLF	2.9	bias_mpnn
CLF	1000	bias_mpnn
CLF	1000	bias_mpnn
CLF	1000	bias_mpnn
CLF	61	bias_mpnn
CLF	5.10E-05	bias_mpnn
CLF	4.66E-05	bias_mpnn
CLF	4.79E-12	bias_mpnn
CLF	4.40E-11	bias_mpnn
CLF	0.58	bias_mpnn
CLF	1000	bias_mpnn
CLF	1000	bias_mpnn
CLF	1000	bias_mpnn
CLF	0.002	bias_mpnn
CLF	0.018	bias_mpnn
CLF	0.056	bias_mpnn
CLF	0.009	bias_mpnn
CLF	77	bias_mpnn
CLF	0.15	bias_mpnn
CLF	1000	bias_mpnn
CLF	0.18	bias_mpnn
CLF	0.012	bias_mpnn
CLF	0.005	bias_mpnn
CLF	0.49	bias_mpnn
CLF	1	bias_mpnn
CLF	71	bias_mpnn
CLF	5.2	bias_mpnn
CLF	1.1	bias_mpnn
CLF	0.12	bias_mpnn
CLF	1000	bias_mpnn
CLF	1000	bias_mpnn
CLF	1.3	bias_mpnn
CLF	0.27	bias_mpnn
CLF	1.3	bias_mpnn
CLF	24	bias_mpnn
CLF	2.4	bias_mpnn
CLF	2	bias_mpnn
CLF	6	bias_mpnn
CLF	0.37	bias_mpnn
CLF	0.68	bias_mpnn
CLF	0.41	bias_mpnn
CLF	0.15	bias_mpnn
CLF	1000	bias_mpnn
CLF	6.7	bias_mpnn
CLF	5.6	bias_mpnn
CLF	0.000253	bias_mpnn
CLF	1000	bias_mpnn
CLF	2.8	bias_mpnn
CLF	1.7	bias_mpnn
CLF	0.12	bias_mpnn
CLF	0.86	bias_mpnn
CLF	1000	bias_mpnn
CLF	1000	bias_mpnn
CLF	1000	bias_mpnn
CLF	1.6	bias_mpnn
CLF	0.071	bias_mpnn
CLF	0.12	bias_mpnn
CLF	4.44E-06	bias_mpnn
CLF	3.99E-09	bias_mpnn
CLF	1000	bias_mpnn
CLF	1000	bias_mpnn
CLF	0.011	bias_mpnn
CLF	0.71	bias_mpnn
CLF	0.29	bias_mpnn
CLF	3.4	bias_mpnn
CLF	0.2	bias_mpnn
CLF	4.5	bias_mpnn
CLF	1000	bias_mpnn
CLF	1000	bias_mpnn
CLF	0.009	bias_mpnn
CLF	0.88	bias_mpnn
CLF	1000	bias_mpnn
CLF	1000	bias_mpnn
CLF	1000	bias_mpnn
CLF	1000	bias_mpnn
CLF	1000	bias_mpnn
CLF	0.74	bias_mpnn
CLF	0.000592	bias_mpnn
CLF	0.047	bias_mpnn
CLF	6.5	bias_mpnn
CLF	0.83	bias_mpnn
CLF	0.33	bias_mpnn
CLF	0.11	bias_mpnn
CLF	0.21	bias_mpnn
CLF	1.9	bias_mpnn
CLF	0.25	bias_mpnn
CLF	1.4	bias_mpnn
CLF	0.26	bias_mpnn
CLF	46	bias_mpnn
CLF	0.31	bias_mpnn
CLF	1000	bias_mpnn
CLF	487	bias_mpnn
CLF	0.012	bias_mpnn
CLF	2.8	bias_mpnn
CLF	2	bias_mpnn
CLF	0.9	bias_mpnn
CLF	0.22	bias_mpnn
CLF	0.65	bias_mpnn
CLF	1000	bias_mpnn
CLF	0.67	bias_mpnn
CLF	1	bias_mpnn
CLF	15	bias_mpnn
CLF	0.092	bias_mpnn
CLF	0.31	bias_mpnn
CLF	1.8	bias_mpnn
CLF	0.003	bias_mpnn
CLF	2.8	bias_mpnn
CLF	18	bias_mpnn
CLF	0.006	bias_mpnn
CLF	4.6	bias_mpnn
CLF	0.19	bias_mpnn
CLF	0.73	bias_mpnn
CLF	3.1	bias_mpnn
CLF	0.69	bias_mpnn
CLF	1.1	bias_mpnn
CLF	1000	bias_mpnn
CLF	0.32	bias_mpnn
CLF	0.13	bias_mpnn
CLF	1.5	bias_mpnn
CLF	1000	bias_mpnn
CLF	1000	bias_mpnn
CLF	1000	bias_mpnn
CLF	2	bias_mpnn
CLF	1000	bias_mpnn
CLF	1000	bias_mpnn
CLF	0.43	bias_mpnn
CLF	4.1	bias_mpnn
CLF	0.018	bias_mpnn
CLF	2.1	bias_mpnn
CLF	0.04	bias_mpnn
CLF	0.000566	bias_mpnn
CLF	0.44	bias_mpnn
CLF	1000	bias_mpnn
CLF	59	bias_mpnn
CLF	1000	bias_mpnn
CLF	0.22	bias_mpnn
CLF	396	bias_mpnn
CLF	1000	bias_mpnn
CLF	7.6	bias_mpnn
CLF	23	bias_mpnn
CLF	109	bias_mpnn
CLF	0.03	bias_mpnn
CLF	0.036	bias_mpnn
CLF	3.6	bias_mpnn
CLF	0.47	bias_mpnn
CLF	1000	bias_mpnn
CLF	1000	bias_mpnn
CLF	1000	bias_mpnn
CLF	1000	bias_mpnn
CLF	0.24	bias_mpnn
CLF	249	bias_mpnn
CLF	1000	bias_mpnn
CLF	84	bias_mpnn
CLF	1000	bias_mpnn
CLF	1000	bias_mpnn
CLF	0.063	bias_mpnn
CLF	1000	bias_mpnn
CLF	1000	bias_mpnn
CLF	1000	bias_mpnn
CLF	0.48	bias_mpnn
CLF	1	bias_mpnn
CLF	220	bias_mpnn
CLF	1000	bias_mpnn
CLF	2.1	bias_mpnn
CLF	0.37	bias_mpnn
CLF	0.54	bias_mpnn
CLF	249	bias_mpnn
RPF	1.1	bias_mpnn
RPF	0.45	bias_mpnn
RPF	0.012	bias_mpnn
RPF	4.2	bias_mpnn
RPF	2.4	bias_mpnn
RPF	0.37	bias_mpnn
RPF	2	bias_mpnn
RPF	0.42	bias_mpnn
RPF	15	bias_mpnn
RPF	1.1	bias_mpnn
RPF	0.72	bias_mpnn
RPF	1.3	bias_mpnn
RPF	2.6	bias_mpnn
RPF	1	bias_mpnn
RPF	0.79	bias_mpnn
RPF	13	bias_mpnn
RPF	0.47	bias_mpnn
RPF	0.085	bias_mpnn
RPF	0.4	bias_mpnn
RPF	0.96	bias_mpnn
RPF	0.031	bias_mpnn
RPF	1.7	bias_mpnn
RPF	0.083	bias_mpnn
RPF	0.55	bias_mpnn
RPF	0.29	bias_mpnn
RPF	2	bias_mpnn
RPF	1000	bias_mpnn
RPF	1000	bias_mpnn
RPF	3.8	bias_mpnn
RPF	1000	bias_mpnn
RPF	247	bias_mpnn
RPF	360	bias_mpnn
RPF	1000	bias_mpnn
RPF	1000	bias_mpnn
RPF	0.19	bias_mpnn
RPF	0.075	bias_mpnn
RPF	1000	bias_mpnn
RPF	1000	bias_mpnn
RPF	715	bias_mpnn
RPF	132	bias_mpnn
RPF	1000	bias_mpnn
RPF	1000	bias_mpnn
RPF	0.63	bias_mpnn
RPF	9.8	bias_mpnn
RPF	1000	bias_mpnn
RPF	69	bias_mpnn
RPF	1000	bias_mpnn
RPF	1000	bias_mpnn
RPF	0.26	bias_mpnn
RPF	1	bias_mpnn
RPF	1000	bias_mpnn
RPF	1000	bias_mpnn
RPF	1000	bias_mpnn
RPF	1000	bias_mpnn
RPF	0.006	bias_mpnn
RPF	2.5	bias_mpnn
RPF	0.41	bias_mpnn
RPF	0.65	bias_mpnn
RPF	0.32	bias_mpnn
RPF	0.023	bias_mpnn
RPF	0.24	bias_mpnn
RPF	4.5	bias_mpnn
RPF	1.7	bias_mpnn
RPF	5.3	bias_mpnn
RPF	4.7	bias_mpnn
RPF	2.5	bias_mpnn
RPF	0.49	bias_mpnn
RPF	0.078	bias_mpnn
RPF	1000	bias_mpnn
RPF	1000	bias_mpnn
RPF	0.094	bias_mpnn
RPF	8.7	bias_mpnn
RPF	4.7	bias_mpnn
RPF	0.29	bias_mpnn
RPF	0.97	bias_mpnn
RPF	0.21	bias_mpnn
RPF	0.59	bias_mpnn
RPF	1.5	bias_mpnn
RPF	1.4	bias_mpnn
RPF	0.17	bias_mpnn
RPF	1000	bias_mpnn
RPF	1000	bias_mpnn
RPF	0.36	bias_mpnn
RPF	0.1	bias_mpnn
RPF	2.6	bias_mpnn
RPF	2.3	bias_mpnn
RPF	0.06	bias_mpnn
RPF	0.84	bias_mpnn
RPF	0.12	bias_mpnn
RPF	0.78	bias_mpnn
RPF	1000	bias_mpnn
RPF	1000	bias_mpnn
RPF	1.9	bias_mpnn
RPF	0.12	bias_mpnn
RPF	1000	bias_mpnn
RPF	1000	bias_mpnn
RPF	0.46	bias_mpnn
RPF	0.42	bias_mpnn
RPF	0.24	bias_mpnn
RPF	1.2	bias_mpnn
RPF	2.6	bias_mpnn
RPF	5.3	bias_mpnn
RPF	1.1	bias_mpnn
RPF	0.011	bias_mpnn
RPF	0.045	bias_mpnn
RPF	0.28	bias_mpnn
RPF	0.57	bias_mpnn
RPF	2.4	bias_mpnn
RPF	0.68	bias_mpnn
RPF	0.054	bias_mpnn
RPF	0.45	bias_mpnn
RPF	1.4	bias_mpnn
RPF	0.91	bias_mpnn
RPF	3.4	bias_mpnn
RPF	0.72	bias_mpnn
RPF	0.75	bias_mpnn
RPF	3.8	bias_mpnn
RPF	2.9	bias_mpnn
RPF	0.23	bias_mpnn
RPF	6.1	bias_mpnn
RPF	0.86	bias_mpnn
RPF	0.77	bias_mpnn
RPF	0.11	bias_mpnn
RPF	0.4	bias_mpnn
RPF	0.61	bias_mpnn
RPF	1.4	bias_mpnn
RPF	0.2	bias_mpnn
RPF	0.006	bias_mpnn
RPF	2.9	bias_mpnn
RPF	2.4	bias_mpnn
RPF	1.5	bias_mpnn
RPF	0.047	bias_mpnn
RPF	0.93	bias_mpnn
RPF	0.21	bias_mpnn
RPF	1000	bias_mpnn
RPF	1000	bias_mpnn
RPF	1.8	bias_mpnn
RPF	0.23	bias_mpnn
RPF	2	bias_mpnn
RPF	0.44	bias_mpnn
RPF	1.2	bias_mpnn
RPF	3.3	bias_mpnn
RPF	0.93	bias_mpnn
RPF	0.48	bias_mpnn
RPF	0.43	bias_mpnn
RPF	0.14	bias_mpnn
RPF	1.6	bias_mpnn
RPF	1.7	bias_mpnn
RPF	0.35	bias_mpnn
RPF	1.5	bias_mpnn
RPF	0.89	bias_mpnn
RPF	0.21	bias_mpnn
RPF	2.4	bias_mpnn
RPF	0.51	bias_mpnn
RPF	0.4	bias_mpnn
RPF	1	bias_mpnn
RPF	22	bias_mpnn
RPF	0.95	bias_mpnn
RPF	0.23	bias_mpnn
RPF	2	bias_mpnn
RPF	1.5	bias_mpnn
RPF	1.3	bias_mpnn
RPF	0.31	bias_mpnn
RPF	1.5	bias_mpnn
RPF	0.21	bias_mpnn
RPF	3.4	bias_mpnn
RPF	0.013	bias_mpnn
RPF	1.2	bias_mpnn
RPF	0.92	bias_mpnn
RPF	0.04	bias_mpnn
RPF	0.36	bias_mpnn
RPF	0.48	bias_mpnn
RPF	0.15	bias_mpnn
RPF	0.12	bias_mpnn
RPF	1	bias_mpnn
RPF	4.1	bias_mpnn
RPF	0.5	bias_mpnn
RPF	1.3	bias_mpnn
RPF	0.3	bias_mpnn
RPF	2.9	bias_mpnn
RPF	1	bias_mpnn
RPF	1.3	bias_mpnn
RPF	0.09	bias_mpnn
RPF	1.2	bias_mpnn
RPF	0.39	bias_mpnn
RPF	0.018	bias_mpnn
RPF	0.35	bias_mpnn
RPF	2.23E-05	bias_mpnn
RPF	3.2	bias_mpnn
RPF	0.14	bias_mpnn
RPF	0.074	bias_mpnn
RPF	1.4	bias_mpnn
RPF	0.32	bias_mpnn
RPF	1.8	bias_mpnn
RPF	0.44	bias_mpnn
RPF	2.8	bias_mpnn
RPF	2.8	bias_mpnn
RPF	1.5	bias_mpnn
RPF	1.1	bias_mpnn
RPF	0.33	bias_mpnn
RPF	24	bias_mpnn
RPF	1.9	bias_mpnn
RPF	1	bias_mpnn
RPF	2.1	bias_mpnn
RPF	1000	bias_mpnn
RPF	1000	bias_mpnn
GLF	1000	gd
GLF	1000	gd
GLF	1000	gd
GLF	0.031	gd
GLF	36	gd
GLF	36	gd
GLF	0.41	gd
GLF	20	gd
GLF	19	gd
GLF	2.4	gd
GLF	2.8	gd
GLF	5.3	gd
GLF	1	gd
GLF	0.4	gd
GLF	40	gd
GLF	1.8	gd
GLF	3.3	gd
GLF	4.4	gd
GLF	0.3	gd
GLF	1.2	gd
GLF	0.23	gd
GLF	6.6	gd
GLF	0.07	gd
GLF	0.26	gd
GLF	0.61	gd
GLF	4.6	gd
GLF	3	gd
GLF	0.53	gd
GLF	0.44	gd
GLF	0.099	gd
GLF	7.9	gd
GLF	1.2	gd
GLF	0.9	gd
GLF	8.1	gd
GLF	5.6	gd
GLF	3.3	gd
GLF	1000	gd
GLF	1000	gd
GLF	1000	gd
GLF	1000	gd
GLF	1000	gd
GLF	1000	gd
GLF	0.047	gd
GLF	0.000616	gd
GLF	0.002	gd
GLF	1.2	gd
GLF	5	gd
GLF	3.4	gd
GLF	1.6	gd
GLF	2.5	gd
GLF	2.5	gd
GLF	25	gd
GLF	1000	gd
GLF	243	gd
GLF	4.5	gd
GLF	3.8	gd
GLF	4	gd
GLF	0.65	gd
GLF	0.61	gd
GLF	0.51	gd
GLF	0.29	gd
GLF	4.6	gd
GLF	14	gd
GLF	0.86	gd
GLF	3.4	gd
GLF	2.6	gd
GLF	2	gd
GLF	18	gd
GLF	1.9	gd
GLF	7.2	gd
GLF	5.6	gd
GLF	3.9	gd
GLF	0.48	gd
GLF	0.88	gd
GLF	1.7	gd
GLF	0.047	gd
GLF	1.4	gd
GLF	53	gd
GLF	1.7	gd
GLF	0.1	gd
GLF	0.39	gd
GLF	14	gd
GLF	3.8	gd
GLF	8.5	gd
GLF	2.5	gd
GLF	2.8	gd
GLF	2.9	gd
GLF	0.66	gd
GLF	0.89	gd
GLF	1.4	gd
GLF	1	gd
GLF	1	gd
GLF	0.55	gd
GLF	0.91	gd
GLF	2.8	gd
GLF	1.2	gd
GLF	1.2	gd
GLF	0.33	gd
GLF	0.11	gd
GLF	0.19	gd
GLF	0.75	gd
GLF	0.79	gd
GLF	1000	gd
GLF	1000	gd
GLF	1000	gd
GLF	0.96	gd
GLF	1.4	gd
GLF	0.23	gd
GLF	0.32	gd
GLF	7.8	gd
GLF	2	gd
GLF	2	gd
GLF	0.098	gd
GLF	0.18	gd
GLF	0.018	gd
GLF	0.098	gd
GLF	1.7	gd
GLF	0.099	gd
GLF	6	gd
GLF	6.3	gd
GLF	0.52	gd
GLF	1.5	gd
GLF	6.3	gd
GLF	0.98	gd
GLF	2.5	gd
GLF	4.4	gd
GLF	1.7	gd
GLF	0.006	gd
GLF	0.11	gd
GLF	1.4	gd
GLF	82	gd
GLF	197	gd
GLF	4.5	gd
GLF	1.7	gd
GLF	5.3	gd
GLF	0.97	gd
GLF	2.8	gd
GLF	0.64	gd
GLF	3.1	gd
GLF	1000	gd
GLF	1000	gd
GLF	0.43	gd
GLF	27	gd
GLF	27	gd
GLF	2.6	gd
GLF	1.3	gd
GLF	1.8	gd
GLF	1000	gd
GLF	1000	gd
GLF	1000	gd
GLF	23	gd
GLF	79	gd
GLF	79	gd
GLF	9.2	gd
GLF	0.54	gd
GLF	1.4	gd
GLF	1.1	gd
GLF	1.2	gd
GLF	1.2	gd
CLF	0.064	gd
CLF	4.4	gd
CLF	2	gd
CLF	0.78	gd
CLF	9.8	gd
CLF	1.4	gd
CLF	0.003	gd
CLF	1.6	gd
CLF	1	gd
CLF	2.6	gd
CLF	0.98	gd
CLF	51	gd
CLF	3.9	gd
CLF	1.4	gd
CLF	204	gd
CLF	0.41	gd
CLF	6.1	gd
CLF	1.8	gd
CLF	0.63	gd
CLF	0.62	gd
CLF	0.079	gd
CLF	0.018	gd
CLF	0.94	gd
CLF	2.6	gd
CLF	0.052	gd
CLF	0.000417	gd
CLF	0.000142	gd
CLF	4.7	gd
CLF	0.23	gd
CLF	1000	gd
CLF	0.58	gd
CLF	1.4	gd
CLF	2.2	gd
CLF	2.2	gd
CLF	17	gd
CLF	0.87	gd
CLF	1000	gd
CLF	1000	gd
CLF	1000	gd
CLF	5.2	gd
CLF	3.5	gd
CLF	1	gd
CLF	85	gd
CLF	1000	gd
CLF	1000	gd
CLF	0.17	gd
CLF	20	gd
CLF	5.1	gd
CLF	0.022	gd
CLF	1.6	gd
CLF	0.78	gd
CLF	1.9	gd
CLF	0.064	gd
CLF	0.000522	gd
CLF	0.007	gd
CLF	14	gd
CLF	18	gd
CLF	1.5	gd
CLF	1000	gd
CLF	1000	gd
CLF	0.53	gd
CLF	0.000175	gd
CLF	4.94E-05	gd
CLF	2.24E-05	gd
CLF	0.53	gd
CLF	0.92	gd
CLF	1.8	gd
CLF	0.33	gd
CLF	0.92	gd
CLF	0.009	gd
CLF	0.74	gd
CLF	519	gd
CLF	0.016	gd
CLF	0.79	gd
CLF	1.8	gd
CLF	2.2	gd
CLF	0.83	gd
CLF	0.13	gd
CLF	1.4	gd
CLF	0.76	gd
CLF	0.1	gd
CLF	0.52	gd
CLF	1000	gd
CLF	415	gd
CLF	0.27	gd
CLF	3.1	gd
CLF	1	gd
CLF	3.7	gd
CLF	5.2	gd
CLF	6	gd
CLF	0.92	gd
CLF	0.59	gd
CLF	15	gd
CLF	4.6	gd
CLF	0.2	gd
CLF	0.26	gd
CLF	3.2	gd
CLF	0.04	gd
CLF	1.8	gd
CLF	1.8	gd
CLF	34	gd
CLF	320	gd
CLF	0.11	gd
CLF	3.2	gd
CLF	205	gd
CLF	1.4	gd
CLF	11	gd
CLF	0.6	gd
CLF	0.037	gd
CLF	13	gd
CLF	1.2	gd
CLF	1.8	gd
CLF	0.19	gd
CLF	1.5	gd
CLF	1.9	gd
CLF	215	gd
CLF	114	gd
CLF	1.3	gd
CLF	7.4	gd
CLF	7.8	gd
CLF	0.01	gd
CLF	1.6	gd
CLF	48	gd
CLF	1.7	gd
CLF	748	gd
CLF	24	gd
CLF	3.1	gd
CLF	1.2	gd
CLF	0.42	gd
CLF	0.002	gd
CLF	0.76	gd
CLF	0.3	gd
CLF	1.8	gd
CLF	28	gd
CLF	2.5	gd
CLF	0.054	gd
CLF	1.6	gd
CLF	2.2	gd
CLF	2.50E-06	gd
CLF	6.1	gd
CLF	4.7	gd
CLF	1000	gd
CLF	1000	gd
CLF	1000	gd
CLF	1.44E-05	gd
CLF	35	gd
CLF	75	gd
CLF	0.92	gd
CLF	2	gd
CLF	1.8	gd
CLF	4.6	gd
CLF	24	gd
CLF	6.7	gd
CLF	0.5	gd
CLF	0.82	gd
CLF	0.41	gd
CLF	0.25	gd
CLF	1.1	gd
CLF	3.4	gd
CLF	0.076	gd
CLF	3.2	gd
CLF	1.7	gd
CLF	8.8	gd
CLF	8.8	gd
CLF	0.015	gd
CLF	0.27	gd
CLF	0.44	gd
CLF	1.5	gd
CLF	2.2	gd
CLF	1.9	gd
CLF	0.33	gd
CLF	0.07	gd
CLF	5.4	gd
CLF	0.45	gd
CLF	1.2	gd
CLF	0.046	gd
CLF	0.052	gd
CLF	3	gd
CLF	1.3	gd
CLF	1.2	gd
CLF	2.2	gd
CLF	1000	gd
CLF	5.1	gd
CLF	8.2	gd
CLF	0.72	gd
CLF	1.1	gd
CLF	0.01	gd
CLF	0.35	gd
CLF	1000	gd
CLF	0.016	gd
CLF	1.8	gd
CLF	4.5	gd
CLF	0.82	gd
CLF	0.59	gd
CLF	1.3	gd
CLF	0.15	gd
CLF	0.43	gd
CLF	4.7	gd
CLF	0.51	gd
CLF	0.53	gd
CLF	0.033	gd
CLF	3.2	gd
CLF	46	gd
CLF	2.5	gd
CLF	0.27	gd
RPF	0.72	gd
RPF	4.5	gd
RPF	2.8	gd
RPF	13	gd
RPF	849	gd
RPF	0.91	gd
RPF	1.2	gd
RPF	0.11	gd
RPF	7.3	gd
RPF	0.9	gd
RPF	7.7	gd
RPF	23	gd
RPF	0.4	gd
RPF	8.2	gd
RPF	4.1	gd
RPF	1.8	gd
RPF	22	gd
RPF	6.6	gd
RPF	0.87	gd
RPF	1.2	gd
RPF	2.6	gd
RPF	1.3	gd
RPF	0.96	gd
RPF	0.95	gd
RPF	1.5	gd
RPF	2.9	gd
RPF	10	gd
RPF	1.4	gd
RPF	2.9	gd
RPF	1.8	gd
RPF	1.4	gd
RPF	0.27	gd
RPF	0.33	gd
RPF	0.11	gd
RPF	0.58	gd
RPF	0.69	gd
RPF	0.034	gd
RPF	0.2	gd
RPF	0.42	gd
RPF	2.4	gd
RPF	0.072	gd
RPF	0.063	gd
RPF	3.2	gd
RPF	2.28E-05	gd
RPF	2.58E-05	gd
RPF	3.2	gd
RPF	5.83E-11	gd
RPF	0.000149	gd
RPF	1000	gd
RPF	1000	gd
RPF	1000	gd
RPF	1000	gd
RPF	1000	gd
RPF	1000	gd
RPF	3.4	gd
RPF	4.5	gd
RPF	2	gd
RPF	72	gd
RPF	1000	gd
RPF	678	gd
RPF	18	gd
RPF	1000	gd
RPF	1000	gd
RPF	16	gd
RPF	1000	gd
RPF	1000	gd
RPF	0.84	gd
RPF	1.9	gd
RPF	0.54	gd
RPF	3.3	gd
RPF	1000	gd
RPF	1000	gd
RPF	31	gd
RPF	1000	gd
RPF	1000	gd
RPF	1.5	gd
RPF	15	gd
RPF	1000	gd
RPF	1.5	gd
RPF	2.44E-08	gd
RPF	1000	gd
RPF	1.5	gd
RPF	1.47E-09	gd
RPF	1000	gd
RPF	3.2	gd
RPF	0.084	gd
RPF	0.12	gd
RPF	11	gd
RPF	2	gd
RPF	1.9	gd
RPF	1.2	gd
RPF	16	gd
RPF	0.89	gd
RPF	0.084	gd
RPF	12	gd
RPF	11	gd
RPF	0.31	gd
RPF	0.11	gd
RPF	7	gd
RPF	2.7	gd
RPF	6.8	gd
RPF	25	gd
RPF	0.077	gd
RPF	0.061	gd
RPF	0.051	gd
RPF	31	gd
RPF	1000	gd
RPF	1000	gd
RPF	0.023	gd
RPF	0.2	gd
RPF	0.21	gd
RPF	1.1	gd
RPF	5.3	gd
RPF	6.6	gd
RPF	1.4	gd
RPF	1.1	gd
RPF	1	gd
RPF	12	gd
RPF	2.7	gd
RPF	7.1	gd
RPF	4.3	gd
RPF	4.8	gd
RPF	1.6	gd
RPF	3	gd
RPF	1000	gd
RPF	3.23E-06	gd
RPF	0.65	gd
RPF	0.34	gd
RPF	0.31	gd
RPF	0.034	gd
RPF	4.1	gd
RPF	3.6	gd
RPF	0.54	gd
RPF	9.9	gd
RPF	7.5	gd
RPF	0.23	gd
RPF	18	gd
RPF	6.8	gd
RPF	4.7	gd
RPF	1000	gd
RPF	1000	gd
RPF	4.7	gd
RPF	0.24	gd
RPF	1.5	gd
RPF	7.3	gd
RPF	1000	gd
RPF	1000	gd
RPF	2.7	gd
RPF	11	gd
RPF	13	gd
RPF	2.5	gd
RPF	0.36	gd
RPF	0.36	gd
RPF	0.87	gd
RPF	0.077	gd
RPF	0.069	gd
RPF	5.1	gd
RPF	7.6	gd
RPF	12	gd
RPF	4.1	gd
RPF	1.7	gd
RPF	2	gd
RPF	0.12	gd
RPF	1.4	gd
RPF	1.4	gd
RPF	6	gd
RPF	3.9	gd
RPF	2.2	gd
RPF	0.33	gd
RPF	0.036	gd
RPF	0.082	gd
RPF	0.45	gd
RPF	0.51	gd
RPF	0.009	gd
RPF	2.4	gd
RPF	0.72	gd
RPF	0.11	gd
RPF	1.8	gd
RPF	1.6	gd
RPF	1.7	gd
RPF	0.53	gd
RPF	12	gd
RPF	0.048	gd
RPF	8.6	gd
RPF	0.87	gd
RPF	1.2	gd
RPF	0.22	gd
RPF	1.8	gd
RPF	1.1	gd
RPF	0.49	gd
RPF	6.9	gd
RPF	14	gd
RPF	1.1	gd
RPF	19	gd
RPF	19	gd
RPF	0.39	gd
RPF	0.13	gd
RPF	0.27	gd
RPF	6.3	gd
RPF	10	gd
RPF	10	gd
RPF	0.14	gd
RPF	4.3	gd
RPF	5.9	gd
RPF	1000	gd
RPF	1000	gd
RPF	1000	gd
RPF	2.3	gd
RPF	4.3	gd
RPF	4.2	gd
RPF	1.1	gd
RPF	0.48	gd
RPF	3.2	gd
RPF	0.06	gd
RPF	1.9	gd
RPF	0.51	gd
RPF	2.1	gd
RPF	2.5	gd
RPF	2.5	gd
RPF	1.2	gd
RPF	1.2	gd
RPF	1.3	gd
RPF	13	gd
RPF	0.56	gd
RPF	5.5	gd
RPF	0.52	gd
RPF	1.7	gd
RPF	1.9	gd
RPF	0.51	gd
RPF	4.3	gd
RPF	3.4	gd
RPF	1.8	gd
RPF	2.8	gd
RPF	2.6	gd
RPF	3.4	gd
RPF	1.2	gd
RPF	1.1	gd
RPF	4.2	gd
RPF	0.48	gd
RPF	5.6	gd
RPF	0.024	gd
RPF	544	gd
RPF	26	gd
RPF	6.1	gd
RPF	11	gd
RPF	16	gd
RPF	1.2	gd
RPF	5	gd
RPF	4.9	gd
RPF	0.27	gd
RPF	0.25	gd
RPF	0.25	gd
RPF	2.9	gd
RPF	16	gd
RPF	6.8	gd
RPF	4.2	gd
RPF	3.7	gd
RPF	14	gd
RPF	0.64	gd
RPF	8.3	gd
RPF	19	gd
RPF	1.4	gd
RPF	2.3	gd
RPF	2.1	gd
RPF	0.12	gd
RPF	3.4	gd
RPF	6.7	gd
RPF	2.2	gd
RPF	0.16	gd
RPF	0.84	gd
RPF	4.1	gd
RPF	19	gd
RPF	3.2	gd
RPF	0.76	gd
RPF	12	gd
RPF	4	gd
RPF	1.1	gd
RPF	0.5	gd
RPF	0.29	gd
RPF	0.17	gd
RPF	3.4	gd
RPF	5.3	gd
RPF	0.13	gd
RPF	1.6	gd
RPF	2.5	gd
RPF	1.5	gd
RPF	0.58	gd
RPF	0.49	gd
RPF	1.1	gd
RPF	1.4	gd
RPF	1.3	gd
RPF	4.7	gd
RPF	5.3	gd
RPF	5	gd
RPF	2.6	gd
RPF	3	gd
RPF	2.8	gd
RPF	1.6	gd
RPF	1.7	gd
RPF	1.7	gd
RPF	6	gd
RPF	93	gd
RPF	234	gd
RPF	2.7	gd
RPF	1000	gd
RPF	1000	gd
RPF	0.49	gd
RPF	0.59	gd
RPF	0.59	gd
RPF	4.6	gd
RPF	1000	gd
RPF	1000	gd
GLF	1000	ori_mpnn
GLF	1000	ori_mpnn
GLF	1000	ori_mpnn
GLF	1000	ori_mpnn
GLF	417	ori_mpnn
GLF	1000	ori_mpnn
GLF	1000	ori_mpnn
GLF	15	ori_mpnn
GLF	11	ori_mpnn
GLF	1000	ori_mpnn
GLF	1000	ori_mpnn
GLF	0.12	ori_mpnn
GLF	1000	ori_mpnn
GLF	2.2	ori_mpnn
GLF	1000	ori_mpnn
GLF	64	ori_mpnn
GLF	0.016	ori_mpnn
GLF	15	ori_mpnn
GLF	3.1	ori_mpnn
GLF	1.3	ori_mpnn
GLF	0.69	ori_mpnn
GLF	1.1	ori_mpnn
GLF	16	ori_mpnn
GLF	0.025	ori_mpnn
GLF	1000	ori_mpnn
GLF	1000	ori_mpnn
GLF	1000	ori_mpnn
GLF	1000	ori_mpnn
GLF	1.3	ori_mpnn
GLF	140	ori_mpnn
GLF	316	ori_mpnn
GLF	1000	ori_mpnn
GLF	17	ori_mpnn
GLF	17	ori_mpnn
GLF	0.057	ori_mpnn
GLF	42	ori_mpnn
GLF	1000	ori_mpnn
GLF	0.063	ori_mpnn
GLF	0.09	ori_mpnn
GLF	0.63	ori_mpnn
GLF	1000	ori_mpnn
GLF	1000	ori_mpnn
GLF	187	ori_mpnn
GLF	17	ori_mpnn
GLF	1000	ori_mpnn
GLF	2.6	ori_mpnn
GLF	77	ori_mpnn
GLF	1000	ori_mpnn
GLF	0.81	ori_mpnn
GLF	1000	ori_mpnn
GLF	1000	ori_mpnn
GLF	1000	ori_mpnn
GLF	1000	ori_mpnn
GLF	22	ori_mpnn
GLF	15	ori_mpnn
GLF	0.58	ori_mpnn
GLF	90	ori_mpnn
GLF	0.37	ori_mpnn
GLF	1000	ori_mpnn
GLF	2.5	ori_mpnn
GLF	1000	ori_mpnn
GLF	5.5	ori_mpnn
GLF	0.3	ori_mpnn
GLF	20	ori_mpnn
GLF	2.1	ori_mpnn
GLF	0.65	ori_mpnn
GLF	3.2	ori_mpnn
GLF	157	ori_mpnn
GLF	790	ori_mpnn
GLF	0.65	ori_mpnn
GLF	1000	ori_mpnn
GLF	1000	ori_mpnn
GLF	0.015	ori_mpnn
GLF	1000	ori_mpnn
GLF	1.7	ori_mpnn
GLF	1000	ori_mpnn
GLF	1000	ori_mpnn
GLF	1000	ori_mpnn
GLF	783	ori_mpnn
GLF	1000	ori_mpnn
GLF	1.5	ori_mpnn
GLF	1000	ori_mpnn
GLF	0.099	ori_mpnn
GLF	36	ori_mpnn
GLF	1000	ori_mpnn
GLF	1000	ori_mpnn
GLF	1000	ori_mpnn
GLF	1000	ori_mpnn
GLF	1000	ori_mpnn
GLF	223	ori_mpnn
GLF	0.82	ori_mpnn
GLF	0.15	ori_mpnn
GLF	111	ori_mpnn
GLF	93	ori_mpnn
GLF	1000	ori_mpnn
GLF	1000	ori_mpnn
GLF	1000	ori_mpnn
GLF	42	ori_mpnn
GLF	1000	ori_mpnn
GLF	1000	ori_mpnn
GLF	1000	ori_mpnn
GLF	1000	ori_mpnn
GLF	1000	ori_mpnn
GLF	9.8	ori_mpnn
GLF	1000	ori_mpnn
GLF	1000	ori_mpnn
CLF	1.34E-07	ori_mpnn
CLF	5.69E-05	ori_mpnn
CLF	0.000314	ori_mpnn
CLF	0.000153	ori_mpnn
CLF	2.57E-12	ori_mpnn
CLF	9.38E-08	ori_mpnn
CLF	38	ori_mpnn
CLF	0.48	ori_mpnn
CLF	0.38	ori_mpnn
CLF	6.3	ori_mpnn
CLF	19	ori_mpnn
CLF	4.7	ori_mpnn
CLF	2.1	ori_mpnn
CLF	2.4	ori_mpnn
CLF	12	ori_mpnn
CLF	2.2	ori_mpnn
CLF	5.3	ori_mpnn
CLF	11	ori_mpnn
CLF	2.2	ori_mpnn
CLF	1000	ori_mpnn
CLF	0.036	ori_mpnn
CLF	0.008	ori_mpnn
CLF	1000	ori_mpnn
CLF	0.88	ori_mpnn
CLF	1000	ori_mpnn
CLF	1000	ori_mpnn
CLF	0.1	ori_mpnn
CLF	0.29	ori_mpnn
CLF	1000	ori_mpnn
CLF	1000	ori_mpnn
CLF	0.44	ori_mpnn
CLF	0.056	ori_mpnn
CLF	1000	ori_mpnn
CLF	4.26E-05	ori_mpnn
CLF	29	ori_mpnn
CLF	1.9	ori_mpnn
CLF	1000	ori_mpnn
CLF	0.41	ori_mpnn
CLF	1000	ori_mpnn
CLF	1000	ori_mpnn
CLF	0.42	ori_mpnn
CLF	0.021	ori_mpnn
CLF	1.00E-10	ori_mpnn
CLF	2.50E-10	ori_mpnn
CLF	743	ori_mpnn
CLF	1000	ori_mpnn
CLF	1000	ori_mpnn
CLF	1000	ori_mpnn
CLF	0.024	ori_mpnn
CLF	0.021	ori_mpnn
CLF	1.89E-05	ori_mpnn
CLF	0.41	ori_mpnn
CLF	120	ori_mpnn
CLF	0.84	ori_mpnn
CLF	564	ori_mpnn
CLF	31	ori_mpnn
CLF	1.36E-06	ori_mpnn
CLF	1.2	ori_mpnn
CLF	5.3	ori_mpnn
CLF	0.49	ori_mpnn
CLF	1000	ori_mpnn
CLF	0.13	ori_mpnn
CLF	0.23	ori_mpnn
CLF	5.1	ori_mpnn
CLF	0.002	ori_mpnn
CLF	7.3	ori_mpnn
CLF	1000	ori_mpnn
CLF	10	ori_mpnn
CLF	1.8	ori_mpnn
CLF	1000	ori_mpnn
CLF	5.4	ori_mpnn
CLF	0.11	ori_mpnn
CLF	1000	ori_mpnn
CLF	1000	ori_mpnn
CLF	1.5	ori_mpnn
CLF	10	ori_mpnn
CLF	15	ori_mpnn
CLF	1.7	ori_mpnn
CLF	12	ori_mpnn
CLF	12	ori_mpnn
CLF	1000	ori_mpnn
CLF	4.5	ori_mpnn
CLF	3.1	ori_mpnn
CLF	2.7	ori_mpnn
CLF	2.3	ori_mpnn
CLF	1000	ori_mpnn
CLF	0.49	ori_mpnn
CLF	11	ori_mpnn
CLF	23	ori_mpnn
CLF	5.4	ori_mpnn
CLF	0.76	ori_mpnn
CLF	0.75	ori_mpnn
CLF	0.001	ori_mpnn
CLF	0.011	ori_mpnn
CLF	1000	ori_mpnn
CLF	1000	ori_mpnn
CLF	0.006	ori_mpnn
CLF	0.062	ori_mpnn
CLF	283	ori_mpnn
CLF	13	ori_mpnn
CLF	85	ori_mpnn
CLF	1000	ori_mpnn
CLF	1000	ori_mpnn
CLF	1000	ori_mpnn
CLF	7.1	ori_mpnn
CLF	2.6	ori_mpnn
CLF	72	ori_mpnn
CLF	1000	ori_mpnn
CLF	1000	ori_mpnn
CLF	1000	ori_mpnn
CLF	1000	ori_mpnn
CLF	1000	ori_mpnn
CLF	13	ori_mpnn
CLF	0.028	ori_mpnn
CLF	0.5	ori_mpnn
CLF	0.08	ori_mpnn
CLF	0.003	ori_mpnn
CLF	0.009	ori_mpnn
CLF	0.27	ori_mpnn
CLF	0.4	ori_mpnn
CLF	1.4	ori_mpnn
CLF	65	ori_mpnn
CLF	13	ori_mpnn
CLF	1000	ori_mpnn
CLF	1000	ori_mpnn
CLF	16	ori_mpnn
CLF	1000	ori_mpnn
CLF	6.5	ori_mpnn
CLF	1000	ori_mpnn
CLF	0.7	ori_mpnn
CLF	1.7	ori_mpnn
CLF	0.009	ori_mpnn
CLF	0.68	ori_mpnn
CLF	1000	ori_mpnn
CLF	0.95	ori_mpnn
CLF	1000	ori_mpnn
CLF	1000	ori_mpnn
CLF	0.053	ori_mpnn
CLF	0.81	ori_mpnn
CLF	0.094	ori_mpnn
CLF	1.2	ori_mpnn
CLF	48	ori_mpnn
CLF	0.42	ori_mpnn
CLF	0.6	ori_mpnn
CLF	1.2	ori_mpnn
CLF	1.2	ori_mpnn
CLF	1000	ori_mpnn
CLF	1000	ori_mpnn
CLF	0.065	ori_mpnn
CLF	2.7	ori_mpnn
CLF	0.003	ori_mpnn
CLF	0.56	ori_mpnn
CLF	0.22	ori_mpnn
CLF	1.7	ori_mpnn
CLF	1000	ori_mpnn
CLF	1000	ori_mpnn
CLF	446	ori_mpnn
CLF	1.4	ori_mpnn
CLF	1000	ori_mpnn
CLF	1000	ori_mpnn
CLF	1000	ori_mpnn
CLF	166	ori_mpnn
CLF	8.5	ori_mpnn
CLF	0.17	ori_mpnn
CLF	0.71	ori_mpnn
CLF	72	ori_mpnn
CLF	2	ori_mpnn
CLF	1000	ori_mpnn
CLF	1000	ori_mpnn
CLF	1000	ori_mpnn
CLF	0.000378	ori_mpnn
CLF	0.35	ori_mpnn
CLF	1.7	ori_mpnn
CLF	1000	ori_mpnn
CLF	0.017	ori_mpnn
CLF	16	ori_mpnn
CLF	0.37	ori_mpnn
CLF	0.003	ori_mpnn
CLF	0.78	ori_mpnn
CLF	99	ori_mpnn
CLF	3	ori_mpnn
CLF	1000	ori_mpnn
CLF	1000	ori_mpnn
CLF	1000	ori_mpnn
CLF	0.95	ori_mpnn
CLF	0.51	ori_mpnn
CLF	0.14	ori_mpnn
CLF	1000	ori_mpnn
CLF	68	ori_mpnn
CLF	1000	ori_mpnn
CLF	1000	ori_mpnn
CLF	1000	ori_mpnn
CLF	1000	ori_mpnn
CLF	1000	ori_mpnn
CLF	1000	ori_mpnn
CLF	0.7	ori_mpnn
CLF	1000	ori_mpnn
CLF	1000	ori_mpnn
CLF	1.5	ori_mpnn
CLF	0.89	ori_mpnn
CLF	10	ori_mpnn
CLF	2.1	ori_mpnn
RPF	4.7	ori_mpnn
RPF	0.3	ori_mpnn
RPF	0.5	ori_mpnn
RPF	0.24	ori_mpnn
RPF	24	ori_mpnn
RPF	9.6	ori_mpnn
RPF	3.3	ori_mpnn
RPF	2	ori_mpnn
RPF	0.29	ori_mpnn
RPF	1.3	ori_mpnn
RPF	2.3	ori_mpnn
RPF	0.007	ori_mpnn
RPF	0.5	ori_mpnn
RPF	0.29	ori_mpnn
RPF	1000	ori_mpnn
RPF	1000	ori_mpnn
RPF	4.8	ori_mpnn
RPF	1.4	ori_mpnn
RPF	19	ori_mpnn
RPF	6.8	ori_mpnn
RPF	2.3	ori_mpnn
RPF	122	ori_mpnn
RPF	6.1	ori_mpnn
RPF	0.18	ori_mpnn
RPF	0.52	ori_mpnn
RPF	0.051	ori_mpnn
RPF	1000	ori_mpnn
RPF	1000	ori_mpnn
RPF	1000	ori_mpnn
RPF	1000	ori_mpnn
RPF	1000	ori_mpnn
RPF	1000	ori_mpnn
RPF	1000	ori_mpnn
RPF	1000	ori_mpnn
RPF	0.34	ori_mpnn
RPF	0.048	ori_mpnn
RPF	1000	ori_mpnn
RPF	1000	ori_mpnn
RPF	1000	ori_mpnn
RPF	1000	ori_mpnn
RPF	1000	ori_mpnn
RPF	1000	ori_mpnn
RPF	3.2	ori_mpnn
RPF	2.2	ori_mpnn
RPF	329	ori_mpnn
RPF	1000	ori_mpnn
RPF	1000	ori_mpnn
RPF	1000	ori_mpnn
RPF	0.042	ori_mpnn
RPF	24	ori_mpnn
RPF	1000	ori_mpnn
RPF	1000	ori_mpnn
RPF	1000	ori_mpnn
RPF	1000	ori_mpnn
RPF	0.41	ori_mpnn
RPF	1.6	ori_mpnn
RPF	1.6	ori_mpnn
RPF	1.3	ori_mpnn
RPF	4.4	ori_mpnn
RPF	0.82	ori_mpnn
RPF	1.1	ori_mpnn
RPF	0.52	ori_mpnn
RPF	1.3	ori_mpnn
RPF	1	ori_mpnn
RPF	127	ori_mpnn
RPF	8.8	ori_mpnn
RPF	0.053	ori_mpnn
RPF	0.027	ori_mpnn
RPF	1000	ori_mpnn
RPF	1000	ori_mpnn
RPF	1.2	ori_mpnn
RPF	1000	ori_mpnn
RPF	0.02	ori_mpnn
RPF	1.2	ori_mpnn
RPF	7.3	ori_mpnn
RPF	0.83	ori_mpnn
RPF	0.33	ori_mpnn
RPF	7	ori_mpnn
RPF	0.069	ori_mpnn
RPF	3.9	ori_mpnn
RPF	1000	ori_mpnn
RPF	1000	ori_mpnn
RPF	0.61	ori_mpnn
RPF	0.29	ori_mpnn
RPF	1.8	ori_mpnn
RPF	2.5	ori_mpnn
RPF	1.6	ori_mpnn
RPF	0.71	ori_mpnn
RPF	3.2	ori_mpnn
RPF	0.11	ori_mpnn
RPF	1000	ori_mpnn
RPF	1000	ori_mpnn
RPF	0.13	ori_mpnn
RPF	39	ori_mpnn
RPF	1000	ori_mpnn
RPF	1000	ori_mpnn
RPF	45	ori_mpnn
RPF	0.13	ori_mpnn
RPF	0.54	ori_mpnn
RPF	2.1	ori_mpnn
RPF	8	ori_mpnn
RPF	1000	ori_mpnn
RPF	2.7	ori_mpnn
RPF	3.7	ori_mpnn
RPF	1.1	ori_mpnn
RPF	14	ori_mpnn
RPF	0.62	ori_mpnn
RPF	0.73	ori_mpnn
RPF	1.1	ori_mpnn
RPF	727	ori_mpnn
RPF	0.77	ori_mpnn
RPF	31	ori_mpnn
RPF	24	ori_mpnn
RPF	4.1	ori_mpnn
RPF	1.4	ori_mpnn
RPF	1.7	ori_mpnn
RPF	2.1	ori_mpnn
RPF	0.42	ori_mpnn
RPF	73	ori_mpnn
RPF	22	ori_mpnn
RPF	6.1	ori_mpnn
RPF	0.38	ori_mpnn
RPF	0.073	ori_mpnn
RPF	0.049	ori_mpnn
RPF	9.4	ori_mpnn
RPF	0.53	ori_mpnn
RPF	6.4	ori_mpnn
RPF	1.1	ori_mpnn
RPF	0.29	ori_mpnn
RPF	1.9	ori_mpnn
RPF	12	ori_mpnn
RPF	0.01	ori_mpnn
RPF	0.43	ori_mpnn
RPF	2.2	ori_mpnn
RPF	1000	ori_mpnn
RPF	1000	ori_mpnn
RPF	1000	ori_mpnn
RPF	165	ori_mpnn
RPF	0.22	ori_mpnn
RPF	1.4	ori_mpnn
RPF	2	ori_mpnn
RPF	1.9	ori_mpnn
RPF	7.1	ori_mpnn
RPF	3	ori_mpnn
RPF	2.6	ori_mpnn
RPF	0.37	ori_mpnn
RPF	0.62	ori_mpnn
RPF	2.6	ori_mpnn
RPF	1.2	ori_mpnn
RPF	10	ori_mpnn
RPF	2.3	ori_mpnn
RPF	0.004	ori_mpnn
RPF	1.5	ori_mpnn
RPF	1.5	ori_mpnn
RPF	5.3	ori_mpnn
RPF	0.3	ori_mpnn
RPF	34	ori_mpnn
RPF	1.8	ori_mpnn
RPF	0.043	ori_mpnn
RPF	4.1	ori_mpnn
RPF	65	ori_mpnn
RPF	0.023	ori_mpnn
RPF	0.39	ori_mpnn
RPF	1.4	ori_mpnn
RPF	0.41	ori_mpnn
RPF	0.32	ori_mpnn
RPF	5.5	ori_mpnn
RPF	0.037	ori_mpnn
RPF	1.8	ori_mpnn
RPF	0.86	ori_mpnn
RPF	1.3	ori_mpnn
RPF	3.9	ori_mpnn
RPF	0.79	ori_mpnn
RPF	0.54	ori_mpnn
RPF	2.1	ori_mpnn
RPF	6.1	ori_mpnn
RPF	1.3	ori_mpnn
RPF	0.79	ori_mpnn
RPF	1000	ori_mpnn
RPF	41	ori_mpnn
RPF	0.085	ori_mpnn
RPF	0.014	ori_mpnn
RPF	0.9	ori_mpnn
RPF	1.2	ori_mpnn
RPF	0.47	ori_mpnn
RPF	0.89	ori_mpnn
RPF	0.28	ori_mpnn
RPF	1.9	ori_mpnn
RPF	0.39	ori_mpnn
RPF	1.7	ori_mpnn
RPF	1000	ori_mpnn
RPF	1.6	ori_mpnn
RPF	0.92	ori_mpnn
RPF	0.36	ori_mpnn
RPF	105	ori_mpnn
RPF	2	ori_mpnn
RPF	3.1	ori_mpnn
RPF	6.6	ori_mpnn
RPF	0.08	ori_mpnn
RPF	0.36	ori_mpnn
RPF	1.4	ori_mpnn
RPF	1.8	ori_mpnn
RPF	16	ori_mpnn
RPF	3.2	ori_mpnn
RPF	1000	ori_mpnn
RPF	1000	ori_mpnn
GLF	1000	sol_mpnn
GLF	175	sol_mpnn
GLF	1.4	sol_mpnn
GLF	1000	sol_mpnn
GLF	7.5	sol_mpnn
GLF	1.4	sol_mpnn
GLF	1000	sol_mpnn
GLF	0.042	sol_mpnn
GLF	119	sol_mpnn
GLF	39	sol_mpnn
GLF	2	sol_mpnn
GLF	2.1	sol_mpnn
GLF	3.4	sol_mpnn
GLF	4.2	sol_mpnn
GLF	0.081	sol_mpnn
GLF	124	sol_mpnn
GLF	7	sol_mpnn
GLF	11	sol_mpnn
GLF	12	sol_mpnn
GLF	3.1	sol_mpnn
GLF	12	sol_mpnn
GLF	0.035	sol_mpnn
GLF	0.097	sol_mpnn
GLF	0.000562	sol_mpnn
GLF	0.24	sol_mpnn
GLF	0.073	sol_mpnn
GLF	0.23	sol_mpnn
GLF	0.15	sol_mpnn
GLF	0.072	sol_mpnn
GLF	10	sol_mpnn
GLF	13	sol_mpnn
GLF	1.3	sol_mpnn
GLF	0.47	sol_mpnn
GLF	0.027	sol_mpnn
GLF	0.36	sol_mpnn
GLF	0.04	sol_mpnn
GLF	0.051	sol_mpnn
GLF	22	sol_mpnn
GLF	0.014	sol_mpnn
GLF	0.1	sol_mpnn
GLF	0.26	sol_mpnn
GLF	0.76	sol_mpnn
GLF	4.4	sol_mpnn
GLF	6.6	sol_mpnn
GLF	30	sol_mpnn
GLF	0.13	sol_mpnn
GLF	2.7	sol_mpnn
GLF	3.5	sol_mpnn
GLF	1000	sol_mpnn
GLF	0.076	sol_mpnn
GLF	1000	sol_mpnn
GLF	1000	sol_mpnn
GLF	2.6	sol_mpnn
GLF	1000	sol_mpnn
GLF	1000	sol_mpnn
GLF	43	sol_mpnn
GLF	0.61	sol_mpnn
GLF	0.67	sol_mpnn
GLF	0.7	sol_mpnn
GLF	0.16	sol_mpnn
GLF	1.7	sol_mpnn
GLF	0.7	sol_mpnn
GLF	0.009	sol_mpnn
GLF	3.4	sol_mpnn
GLF	14	sol_mpnn
GLF	0.63	sol_mpnn
GLF	2.9	sol_mpnn
GLF	1.5	sol_mpnn
GLF	2.9	sol_mpnn
GLF	15	sol_mpnn
GLF	0.86	sol_mpnn
GLF	0.28	sol_mpnn
GLF	5.9	sol_mpnn
GLF	194	sol_mpnn
GLF	6.3	sol_mpnn
GLF	0.63	sol_mpnn
GLF	0.016	sol_mpnn
GLF	0.37	sol_mpnn
GLF	1000	sol_mpnn
GLF	1.3	sol_mpnn
GLF	2.7	sol_mpnn
GLF	0.53	sol_mpnn
GLF	0.52	sol_mpnn
GLF	7.3	sol_mpnn
GLF	57	sol_mpnn
GLF	57	sol_mpnn
GLF	0.39	sol_mpnn
GLF	24	sol_mpnn
GLF	7.7	sol_mpnn
GLF	985	sol_mpnn
GLF	0.46	sol_mpnn
GLF	0.000658	sol_mpnn
GLF	12	sol_mpnn
GLF	0.21	sol_mpnn
GLF	0.005	sol_mpnn
GLF	0.000729	sol_mpnn
GLF	0.36	sol_mpnn
GLF	0.088	sol_mpnn
GLF	1.5	sol_mpnn
GLF	0.44	sol_mpnn
GLF	1000	sol_mpnn
GLF	420	sol_mpnn
GLF	1000	sol_mpnn
GLF	1000	sol_mpnn
GLF	2.1	sol_mpnn
GLF	0.22	sol_mpnn
GLF	0.034	sol_mpnn
GLF	0.001	sol_mpnn
GLF	15	sol_mpnn
GLF	0.54	sol_mpnn
GLF	0.27	sol_mpnn
GLF	1.7	sol_mpnn
GLF	0.019	sol_mpnn
GLF	1.4	sol_mpnn
GLF	0.11	sol_mpnn
GLF	23	sol_mpnn
GLF	0.99	sol_mpnn
GLF	0.4	sol_mpnn
GLF	0.41	sol_mpnn
GLF	0.22	sol_mpnn
GLF	0.42	sol_mpnn
GLF	45	sol_mpnn
GLF	93	sol_mpnn
GLF	0.034	sol_mpnn
GLF	0.064	sol_mpnn
GLF	5.1	sol_mpnn
GLF	0.33	sol_mpnn
GLF	0.76	sol_mpnn
GLF	0.92	sol_mpnn
GLF	0.5	sol_mpnn
GLF	0.2	sol_mpnn
GLF	0.17	sol_mpnn
GLF	27	sol_mpnn
GLF	182	sol_mpnn
GLF	59	sol_mpnn
GLF	6.5	sol_mpnn
GLF	186	sol_mpnn
GLF	1000	sol_mpnn
GLF	1.6	sol_mpnn
GLF	536	sol_mpnn
GLF	1.8	sol_mpnn
GLF	0.13	sol_mpnn
GLF	0.43	sol_mpnn
GLF	2.4	sol_mpnn
GLF	0.11	sol_mpnn
GLF	0.002	sol_mpnn
GLF	0.25	sol_mpnn
GLF	0.083	sol_mpnn
GLF	0.018	sol_mpnn
GLF	0.000132	sol_mpnn
GLF	4.5	sol_mpnn
GLF	885	sol_mpnn
GLF	3.6	sol_mpnn
GLF	0.94	sol_mpnn
GLF	0.005	sol_mpnn
GLF	2.2	sol_mpnn
GLF	0.23	sol_mpnn
GLF	0.038	sol_mpnn
GLF	0.47	sol_mpnn
GLF	0.88	sol_mpnn
GLF	7.6	sol_mpnn
GLF	259	sol_mpnn
GLF	0.6	sol_mpnn
GLF	3.6	sol_mpnn
GLF	393	sol_mpnn
GLF	553	sol_mpnn
GLF	0.002	sol_mpnn
GLF	102	sol_mpnn
GLF	1000	sol_mpnn
GLF	1000	sol_mpnn
GLF	1000	sol_mpnn
GLF	1000	sol_mpnn
GLF	1000	sol_mpnn
GLF	325	sol_mpnn
GLF	1000	sol_mpnn
GLF	1000	sol_mpnn
GLF	18	sol_mpnn
GLF	0.01	sol_mpnn
GLF	1000	sol_mpnn
GLF	1000	sol_mpnn
GLF	0.11	sol_mpnn
GLF	0.23	sol_mpnn
GLF	0.23	sol_mpnn
GLF	1.3	sol_mpnn
GLF	0.031	sol_mpnn
GLF	3.2	sol_mpnn
GLF	4.7	sol_mpnn
GLF	2.3	sol_mpnn
GLF	166	sol_mpnn
GLF	1000	sol_mpnn
GLF	98	sol_mpnn
GLF	1000	sol_mpnn
GLF	0.23	sol_mpnn
GLF	0.41	sol_mpnn
GLF	0.079	sol_mpnn
GLF	3.6	sol_mpnn
GLF	154	sol_mpnn
GLF	2	sol_mpnn
GLF	118	sol_mpnn
GLF	1000	sol_mpnn
GLF	3.6	sol_mpnn
GLF	1000	sol_mpnn
GLF	0.81	sol_mpnn
GLF	6.9	sol_mpnn
GLF	693	sol_mpnn
GLF	0.002	sol_mpnn
GLF	0.061	sol_mpnn
GLF	7.3	sol_mpnn
GLF	1000	sol_mpnn
GLF	1000	sol_mpnn
GLF	1000	sol_mpnn
GLF	232	sol_mpnn
CLF	0.002	sol_mpnn
CLF	0.035	sol_mpnn
CLF	0.037	sol_mpnn
CLF	0.000452	sol_mpnn
CLF	0.000286	sol_mpnn
CLF	0.13	sol_mpnn
CLF	2	sol_mpnn
CLF	0.000409	sol_mpnn
CLF	1.88E-06	sol_mpnn
CLF	2.32E-09	sol_mpnn
CLF	1.49E-10	sol_mpnn
CLF	9.53E-12	sol_mpnn
CLF	0.045	sol_mpnn
CLF	0.025	sol_mpnn
CLF	0.000535	sol_mpnn
CLF	0.083	sol_mpnn
CLF	0.67	sol_mpnn
CLF	5.7	sol_mpnn
CLF	11	sol_mpnn
CLF	2.9	sol_mpnn
CLF	1.1	sol_mpnn
CLF	0.11	sol_mpnn
CLF	0.007	sol_mpnn
CLF	2	sol_mpnn
CLF	0.98	sol_mpnn
CLF	0.29	sol_mpnn
CLF	0.031	sol_mpnn
CLF	0.36	sol_mpnn
CLF	0.33	sol_mpnn
CLF	0.59	sol_mpnn
CLF	0.063	sol_mpnn
CLF	0.21	sol_mpnn
CLF	1.6	sol_mpnn
CLF	0.12	sol_mpnn
CLF	0.016	sol_mpnn
CLF	3	sol_mpnn
CLF	0.42	sol_mpnn
CLF	1.4	sol_mpnn
CLF	6.7	sol_mpnn
CLF	2.9	sol_mpnn
CLF	0.91	sol_mpnn
CLF	0.77	sol_mpnn
CLF	0.46	sol_mpnn
CLF	24	sol_mpnn
CLF	1.39E-05	sol_mpnn
CLF	0.003	sol_mpnn
CLF	0.000106	sol_mpnn
CLF	0.039	sol_mpnn
CLF	1000	sol_mpnn
CLF	1000	sol_mpnn
CLF	1000	sol_mpnn
CLF	1000	sol_mpnn
CLF	0.001	sol_mpnn
CLF	0.000473	sol_mpnn
CLF	0.001	sol_mpnn
CLF	0.05	sol_mpnn
CLF	1000	sol_mpnn
CLF	170	sol_mpnn
CLF	1000	sol_mpnn
CLF	370	sol_mpnn
CLF	0.03	sol_mpnn
CLF	6.9	sol_mpnn
CLF	0.04	sol_mpnn
CLF	0.005	sol_mpnn
CLF	503	sol_mpnn
CLF	2.6	sol_mpnn
CLF	6.5	sol_mpnn
CLF	1000	sol_mpnn
CLF	0.37	sol_mpnn
CLF	0.34	sol_mpnn
CLF	0.009	sol_mpnn
CLF	1.34E-07	sol_mpnn
CLF	29	sol_mpnn
CLF	0.046	sol_mpnn
CLF	0.000127	sol_mpnn
CLF	1000	sol_mpnn
CLF	0.005	sol_mpnn
CLF	0.013	sol_mpnn
CLF	0.015	sol_mpnn
CLF	0.013	sol_mpnn
CLF	0.33	sol_mpnn
CLF	0.001	sol_mpnn
CLF	2	sol_mpnn
[truncated: 733 more rows]

## Sheet: fig3d
name	ptm (AF)	plddt (AF)	plddt (RF)	TM-score (AF)	TM-score (RF)	RMSD (AF)	RMSD (RF)	apol_surf_fract	e-value	seqsim
AF_designs	0.777129	81.7159	0.478276	0.633993	0.496322	6.45504	7.70938	0.122222	1000	0.0689655
AF_designs	0.887445	90.1501	0.513922	0.376256	0.350804	13.2146	13.3811	0.157895	0.031	0.0732759
AF_designs	0.848323	84.709	0.435172	0.397666	0.372728	13.1707	13.6452	0.128713	0.41	0.0517241
AF_designs	0.839713	85.0438	0.439397	0.856115	0.664986	2.68789	4.50016	0.141509	2.4	0.0689655
AF_designs	0.794489	81.277	0.422974	0.640168	0.340739	5.1219	17.8455	0.207547	1	0.0431034
AF_designs	0.772364	76.8271	0.457371	0.667649	0.354853	7.60064	12.2119	0.22549	1.8	0.0818966
AF_designs	0.852666	84.6345	0.397026	0.808066	0.174684	3.42956	7.65562	0.174757	0.3	0.0560345
AF_designs	0.858401	86.887	0.478966	0.863208	0.439885	2.77226	19.0898	0.0909091	6.6	0.0862069
AF_designs	0.791945	81.3391	0.505905	0.791192	0.545351	3.16111	8.48576	0.121495	0.61	0.0517241
AF_designs	0.827732	86.183	0.475388	0.69969	0.577161	4.92666	6.64447	0.205357	0.53	0.0818966
AF_designs	0.838014	86.2204	0.381121	0.634537	0.309067	8.96405	14.7001	0.154639	7.9	0.103448
AF_designs	0.833519	84.2966	0.547371	0.869433	0.62702	2.50181	5.82476	0.182692	8.1	0.0646552
AF_designs	0.326566	59.7252	0.443578	0.256386	0.284662	27.469	19.8176	0.336842	1000	0.107759
AF_designs	0.353185	83.2757	0.374483	0.186919	0.165796	49.3065	27.7034	0.428571	1000	0.0991379
AF_designs	0.779191	79.5408	0.470259	0.835284	0.337665	2.84507	18.9452	0.128713	0.047	0.0603448
AF_designs	0.812528	82.5866	0.443534	0.872156	0.680427	2.50075	4.94932	0.163462	1.2	0.0948276
AF_designs	0.879449	90.7893	0.442112	0.864402	0.54843	2.62847	7.10265	0.237113	1.6	0.0689655
AF_designs	0.775354	81.9342	0.404871	0.860028	0.248163	2.62309	24.7371	0.134615	25	0.0775862
AF_designs	0.795902	78.362	0.405086	0.881048	0.313927	2.33674	13.0372	0.205882	4.5	0.0905172
AF_designs	0.825308	86.5912	0.536767	0.876811	0.330328	2.50575	15.7959	0.147059	0.65	0.0905172
AF_designs	0.880458	87.7625	0.497069	0.895369	0.623296	2.30664	6.38256	0.165049	0.29	0.0905172
AF_designs	0.821715	83.9304	0.488966	0.479788	0.319284	10.2411	14.2015	0.145631	0.86	0.0603448
AF_designs	0.809546	86.3127	0.38556	0.868888	0.352797	2.53023	13.8172	0.0873786	2	0.0818966
AF_designs	0.863456	88.0712	0.499784	0.888887	0.546771	2.28467	9.915	0.16	7.2	0.103448
AF_designs	0.731238	74.9023	0.45069	0.803701	0.527339	3.19288	8.59799	0.168317	0.48	0.0646552
AF_designs	0.816236	82.3382	0.518017	0.336886	0.312574	20.0428	18.1411	0.207921	0.047	0.0905172
AF_designs	0.804062	82.0363	0.468448	0.832666	0.397881	2.98236	13.9266	0.174757	1.7	0.0732759
AF_designs	0.668294	73.4649	0.382371	0.465161	0.241574	8.567	15.265	0.205607	14	0.0517241
AF_designs	0.767314	79.4277	0.393017	0.295808	0.217758	13.5659	17.7077	0.128713	2.5	0.0474138
AF_designs	0.803086	82.2397	0.475474	0.862242	0.275017	2.67904	14.6294	0.108911	0.66	0.0818966
AF_designs	0.738381	77.2931	0.419009	0.853108	0.301306	2.64787	18.9361	0.137255	1	0.0732759
AF_designs	0.861506	88.4141	0.388793	0.870584	0.324117	2.56994	13.5801	0.184466	0.91	0.0689655
AF_designs	0.849324	85.4988	0.51056	0.874831	0.521262	2.51085	12.0819	0.0980392	1.2	0.0560345
AF_designs	0.876933	87.7928	0.499957	0.804499	0.403214	3.49913	11.2071	0.1875	0.19	0.0818966
AF_designs	0.302676	69.0626	0.377069	0.137628	0.176669	63.9354	20.5753	0.335025	1000	0.0991379
AF_designs	0.766634	75.9178	0.497845	0.560115	0.332119	7.44493	19.6947	0.116505	0.96	0.0646552
AF_designs	0.804479	81.643	0.469784	0.871272	0.448072	2.5067	9.18626	0.176471	0.32	0.0603448
AF_designs	0.845083	86.2281	0.398448	0.80426	0.278394	3.17986	18.2952	0.155963	2	0.0646552
AF_designs	0.846778	86.8121	0.478233	0.839175	0.539883	2.90389	7.50054	0.122449	0.018	0.0603448
AF_designs	0.783127	80.2931	0.490474	0.863274	0.618671	2.60996	7.63859	0.184466	0.099	0.0905172
AF_designs	0.843874	85	0.455948	0.770664	0.624712	3.76894	6.37535	0.0784314	0.52	0.0603448
AF_designs	0.87656	87.4443	0.426681	0.310864	0.356091	13.5793	15.3789	0.205882	0.98	0.0732759
AF_designs	0.801265	78.6361	0.387284	0.509101	0.417214	7.74648	14.7428	0.125	1.7	0.0689655
AF_designs	0.779689	80.2255	0.485345	0.859763	0.689265	2.52969	5.21585	0.133333	1.4	0.0818966
AF_designs	0.825898	83.7561	0.382414	0.868511	0.310937	2.48904	14.2449	0.147059	4.5	0.0905172
AF_designs	0.781584	79.938	0.488103	0.727529	0.450232	5.79153	7.20415	0.25	0.97	0.0775862
AF_designs	0.835249	82.8484	0.482543	0.367931	0.331882	12.5605	12.8145	0.0909091	3.1	0.0818966
AF_designs	0.757575	79.01	0.503966	0.840038	0.674343	2.99011	5.77358	0.148515	0.43	0.0732759
AF_designs	0.763154	79.0088	0.437586	0.909594	0.492248	1.90133	8.63742	0.150943	2.6	0.0991379
AF_designs	0.321578	57.6026	0.489569	0.238911	0.209241	37.1298	30.4107	0.387755	1000	0.112069
AF_designs	0.766493	78.332	0.437457	0.870964	0.329469	2.40299	13.1797	0.171717	23	0.0991379
AF_designs	0.840584	84.7239	0.488491	0.816494	0.379474	3.48588	16.413	0.148515	9.2	0.0646552
AF_designs	0.873077	86.8417	0.432759	0.842436	0.320824	3.11847	13.4121	0.1875	1.1	0.0732759
MPNN_bias	0.761525	82.5926	0.495	0.615525	0.518489	6.63257	8.30602	0.608696	37	0.0991379
MPNN_bias	0.825133	89.1456	0.516293	0.621823	0.432854	6.59982	9.77645	0.73913	457	0.103448
MPNN_bias	0.802268	86.4074	0.421121	0.325417	0.262393	13.635	13.3451	0.776699	1000	0.0905172
MPNN_bias	0.608443	71.5046	0.423017	0.409389	0.285544	13.9063	15.8791	0.747368	1000	0.0818966
MPNN_bias	0.836675	85.0222	0.425948	0.399871	0.233109	13.1936	12.5018	0.36	0.16	0.0775862
MPNN_bias	0.852675	86.841	0.415259	0.388345	0.259523	13.0669	19.3971	0.433962	2.8	0.0732759
MPNN_bias	0.81352	83.9228	0.507543	0.826399	0.484383	3.05242	11.9844	0.284314	1.3	0.0862069
MPNN_bias	0.845295	87.2079	0.421638	0.840284	0.509661	2.82458	8.3297	0.31068	0.4	0.0646552
MPNN_bias	0.612575	70.1013	0.442241	0.582413	0.338374	5.8407	17.8894	0.394231	0.048	0.0603448
MPNN_bias	0.42438	56.792	0.471466	0.494602	0.400095	10.5318	12.7079	0.684615	1000	0.0948276
MPNN_bias	0.433934	61.7405	0.398405	0.352824	0.32018	14.6576	15.3539	0.540741	40	0.107759
MPNN_bias	0.487847	61.3009	0.387629	0.258419	0.322444	18.7817	10.7971	0.616883	1000	0.0991379
MPNN_bias	0.753927	76.0461	0.416293	0.778006	0.236605	4.56515	19.7463	0.285714	0.52	0.0775862
MPNN_bias	0.621274	69.6242	0.429914	0.764711	0.262954	3.97191	19.5037	0.477064	1000	0.0948276
MPNN_bias	0.439134	58.6319	0.455819	0.676578	0.606514	5.0397	6.33077	0.639098	1000	0.150862
MPNN_bias	0.446017	57.9904	0.446552	0.769662	0.560054	3.8151	8.41087	0.552381	887	0.172414
MPNN_bias	0.810097	84.1456	0.452543	0.791852	0.549181	3.29691	9.12973	0.40566	0.71	0.0991379
MPNN_bias	0.544809	61.2672	0.339483	0.691563	0.308452	4.65296	15.3095	0.305556	1000	0.0905172
MPNN_bias	0.826707	85.8509	0.405819	0.670093	0.34149	6.14558	13.2065	0.392857	0.15	0.0991379
MPNN_bias	0.83986	90.1114	0.388233	0.672678	0.307523	10.9153	19.9252	0.182609	0.1	0.0775862
MPNN_bias	0.891085	92.4921	0.494224	0.624	0.348931	8.95844	14.0047	0.168421	1.1	0.12069
MPNN_bias	0.900468	93.7702	0.375086	0.367319	0.377749	9.18838	18.5006	0.268041	5.1	0.0862069
MPNN_bias	0.759368	81.654	0.439914	0.864611	0.296983	2.64309	14.0014	0.475728	0.61	0.137931
MPNN_bias	0.511043	69.8621	0.44431	0.416859	0.436295	11.4114	10.1863	0.444444	4	0.142241
MPNN_bias	0.552099	84.9259	0.485647	0.229987	0.181815	27.2211	24.3885	0.587571	1000	0.0775862
MPNN_bias	0.471309	80.6988	0.503707	0.222446	0.188804	27.8819	28.9716	0.462766	1000	0.0862069
MPNN_bias	0.355464	78.4426	0.409914	0.19189	0.143815	47.4689	33.2537	0.222222	0.000191	0.0474138
MPNN_bias	0.389657	76.7665	0.508147	0.159339	0.205425	48.6857	34.8049	0.412371	1000	0.0818966
MPNN_bias	0.808636	83.1505	0.456207	0.780914	0.39698	3.53787	10.9638	0.481132	2.2	0.150862
MPNN_bias	0.484724	65.1142	0.431897	0.394617	0.432816	13.4512	10.7731	0.677165	1000	0.142241
MPNN_bias	0.397822	56.3166	0.389871	0.42965	0.358231	18.7331	14.6382	0.618421	36	0.168103
MPNN_bias	0.33744	56.2663	0.421983	0.425153	0.341169	17.3607	15.4321	0.696552	26	0.159483
MPNN_bias	0.545206	63.0157	0.444009	0.76019	0.373709	4.76832	12.9909	0.449541	0.83	0.155172
MPNN_bias	0.476153	57.7775	0.407759	0.518706	0.339825	9.70869	23.8096	0.379032	1.8	0.125
MPNN_bias	0.434178	55.4981	0.398578	0.4023	0.447834	8.94129	11.09	0.560606	0.032	0.12931
MPNN_bias	0.846543	87.7185	0.416379	0.819646	0.382754	3.11859	14.7822	0.6	1.2	0.125
MPNN_bias	0.839763	85.1011	0.454914	0.847096	0.346855	2.80199	11.8613	0.265306	0.097	0.0818966
MPNN_bias	0.538488	66.4157	0.441078	0.478526	0.259249	7.19616	17.371	0.519231	1000	0.0991379
MPNN_bias	0.929301	96.5262	0.457457	0.868782	0.355557	2.56818	10.6994	0.49505	0.12	0.133621
MPNN_bias	0.881013	92.6882	0.411509	0.855894	0.494166	2.73041	7.06808	0.475728	0.54	0.12069
MPNN_bias	0.889034	91.2357	0.540862	0.868433	0.305933	2.64539	15.6796	0.190909	0.18	0.125
MPNN_bias	0.794382	84.0981	0.469138	0.855229	0.377972	2.80573	10.7491	0.155963	8.5	0.107759
MPNN_bias	0.558047	66.5479	0.412241	0.401885	0.340941	16.5059	14.7414	0.5	0.093	0.112069
MPNN_bias	0.689754	76.5584	0.426034	0.474316	0.357416	10.4868	11.3512	0.459184	1.5	0.0948276
MPNN_bias	0.863814	87.7871	0.4575	0.851581	0.52077	2.74655	9.43121	0.176471	0.067	0.0862069
MPNN_bias	0.656354	71.5311	0.43319	0.619337	0.386008	7.00824	11.7059	0.383333	0.52	0.112069
MPNN_bias	0.667048	70.1112	0.422328	0.65442	0.455025	6.71839	11.1301	0.317757	3.1	0.125
MPNN_bias	0.885528	91.9486	0.480216	0.877253	0.172807	2.39868	23.5907	0.215686	2	0.107759
MPNN_bias	0.496255	63.9326	0.387328	0.646523	0.343064	5.42992	11.9647	0.495726	0.48	0.116379
MPNN_bias	0.633193	72.6701	0.392069	0.802762	0.416318	3.43493	11.5621	0.420561	1000	0.103448
MPNN_bias	0.722898	77.3149	0.414784	0.246561	0.2775	20.0282	14.4622	0.363636	0.76	0.0948276
MPNN_bias	0.561599	62.29	0.393621	0.245879	0.301272	19.9229	15.6203	0.411765	1.1	0.107759
MPNN_bias	0.595323	67.6839	0.444526	0.653616	0.437493	5.58053	14.182	0.495798	19	0.0862069
MPNN_bias	0.452099	64.1605	0.38569	0.445502	0.476226	17.3691	11.4371	0.566434	1000	0.0948276
MPNN_bias	0.496772	60.6986	0.377414	0.321485	0.425122	13.11	9.33479	0.405594	1.1	0.0948276
MPNN_bias	0.498983	57.5631	0.447328	0.379489	0.171192	13.1603	14.7095	0.265487	1.1	0.0603448
MPNN_bias	0.741243	74.8933	0.502414	0.50244	0.282226	13.6676	12.2912	0.23	0.11	0.0387931
MPNN_bias	0.859528	86.7763	0.413534	0.501335	0.295464	13.6795	22.3526	0.239583	0.46	0.0603448
MPNN_bias	0.485631	61.7523	0.395172	0.498908	0.337285	9.15008	16.0859	0.641667	1000	0.116379
MPNN_bias	0.584597	63.336	0.443233	0.580813	0.508004	9.60698	7.29233	0.54918	1.8	0.107759
MPNN_bias	0.362613	54.8767	0.4	0.455787	0.313054	8.00075	14.8535	0.576642	2.6	0.12069
MPNN_bias	0.447189	62.7637	0.447026	0.430139	0.34529	14.6751	21.5486	0.55102	114	0.142241
MPNN_bias	0.534371	66.7642	0.437069	0.855151	0.670115	2.76856	6.48802	0.699029	1000	0.112069
MPNN_bias	0.448262	60.6023	0.423879	0.443472	0.584878	16.8524	6.23541	0.634483	0.04	0.0948276
MPNN_bias	0.665101	74.007	0.397198	0.85777	0.29325	2.65371	16.9624	0.581818	3	0.0862069
MPNN_bias	0.836364	86.9435	0.480776	0.852416	0.489023	2.69412	9.22347	0.518519	0.29	0.112069
MPNN_bias	0.926943	94.9013	0.474741	0.795291	0.442066	3.82216	15.3046	0.129032	1000	0.112069
MPNN_bias	0.922599	94.4795	0.490345	0.792948	0.572515	3.81661	6.93195	0.263158	0.75	0.0905172
MPNN_bias	0.336022	78.4575	0.545905	0.150706	0.123817	52.5453	80.3292	0.170306	7.8	0.0387931
MPNN_bias	0.498375	85.619	0.543578	0.156246	0.131876	48.318	129.027	0.0510204	3.53E-06	0.0603448
MPNN_bias	0.583736	67.4292	0.472802	0.592438	0.504919	7.48718	8.71953	0.555556	2.3	0.12069
MPNN_bias	0.667091	68.4137	0.417543	0.558045	0.414663	7.50316	10.3074	0.427273	0.42	0.133621
MPNN_bias	0.405764	51.6452	0.412845	0.575942	0.226784	7.1891	16.6699	0.37037	0.19	0.0862069
MPNN_bias	0.389049	53.4738	0.443448	0.292298	0.355507	15.3743	15.1164	0.395683	0.48	0.125
MPNN_bias	0.864711	89.3706	0.430862	0.781855	0.385873	3.47106	12.3828	0.378641	0.18	0.112069
MPNN_bias	0.457529	62.6165	0.4025	0.470411	0.274311	9.14486	16.2194	0.6	3.5	0.12931
MPNN_bias	0.892561	90.8565	0.439526	0.812912	0.502935	3.15597	7.65188	0.428571	0.098	0.0862069
MPNN_bias	0.852547	86.4345	0.421164	0.817656	0.415189	3.07468	11.908	0.376238	0.41	0.0991379
MPNN_bias	0.441204	57.3936	0.438836	0.750201	0.480607	3.64385	9.59163	0.64486	0.42	0.103448
MPNN_bias	0.440471	55.7175	0.444655	0.668466	0.437378	8.32286	11.1015	0.583333	3.4	0.103448
MPNN_bias	0.762617	79.6359	0.43069	0.742721	0.412613	4.06879	9.22689	0.343137	0.1	0.0646552
MPNN_bias	0.86132	87.2072	0.409569	0.741935	0.289641	4.03423	12.5426	0.31	0.59	0.0948276
MPNN_bias	0.609452	67.6873	0.419353	0.36547	0.298409	13.6628	14.4555	0.300971	1.2	0.0560345
MPNN_bias	0.627305	69.1522	0.408578	0.362192	0.193877	13.5114	17.0737	0.324074	0.48	0.0431034
MPNN_bias	0.91008	93.4232	0.4875	0.503023	0.487489	7.8891	6.73847	0.13	0.45	0.0818966
MPNN_bias	0.889796	89.8196	0.467716	0.494216	0.429214	8.03626	10.5272	0.118812	0.000196	0.0689655
MPNN_bias	0.567465	64.0541	0.3625	0.661676	0.29747	6.53104	16.6278	0.5	53	0.0905172
MPNN_bias	0.888175	91.5912	0.48069	0.849182	0.501763	2.62833	8.25449	0.402062	12	0.0991379
MPNN_bias	0.522964	64.7575	0.418319	0.604	0.441034	6.86557	8.81119	0.654545	1000	0.146552
MPNN_bias	0.446715	57.6845	0.407112	0.243697	0.386535	13.1364	13.2788	0.625954	0.76	0.125
MPNN_bias	0.496499	62.6511	0.511078	0.654829	0.323462	6.32417	18.0187	0.642202	1000	0.137931
MPNN_bias	0.541762	61.3682	0.376509	0.517638	0.284801	10.1922	14.847	0.485507	1.2	0.103448
MPNN_bias	0.68306	76.2237	0.385345	0.405591	0.285848	12.7481	16.8176	0.524752	0.016	0.0862069
MPNN_bias	0.487129	63.4605	0.414138	0.361446	0.291243	12.4017	19.8611	0.470588	2.4	0.107759
MPNN_bias	0.562949	65.2748	0.440345	0.636118	0.360861	6.40919	13.8583	0.526316	3	0.137931
MPNN_bias	0.607471	63.4088	0.464569	0.748358	0.538427	6.7719	9.4354	0.509615	13	0.142241
MPNN_bias	0.511323	67.9955	0.437845	0.384651	0.303068	16.3535	14.4867	0.556452	43	0.142241
MPNN_bias	0.428597	60.5415	0.432112	0.413082	0.327805	12.8461	9.9877	0.613139	1000	0.146552
MPNN_bias	0.534548	70.7784	0.396767	0.233749	0.290738	34.0762	26.147	0.713483	1000	0.0948276
MPNN_bias	0.376633	63.1456	0.375905	0.220023	0.300975	31.4617	16.9861	0.490196	1000	0.0991379
MPNN_bias	0.411659	61.1251	0.383836	0.31749	0.432755	15.3315	11.2989	0.575758	1000	0.137931
MPNN_bias	0.366136	53.8927	0.401293	0.814883	0.234398	3.05588	13.5352	0.672566	1000	0.142241
MPNN_bias	0.458241	61.3239	0.464655	0.445949	0.387978	10.9863	12.1144	0.650407	1000	0.116379
MPNN_bias	0.764664	79.8155	0.436379	0.735872	0.354376	4.87227	19.5792	0.491228	0.032	0.112069
MPNN_bias	0.813713	83.6642	0.409698	0.836974	0.369174	3.1529	13.2012	0.505263	0.31	0.107759
MPNN_bias	0.812671	84.1507	0.459914	0.848381	0.310524	2.95727	13.4169	0.413043	0.012	0.0689655
MPNN_designs	0.581358	65.0905	0.50375	0.552513	0.464917	7.48091	7.64049	0.786408	1000	0.0991379
MPNN_designs	0.459723	56.4861	0.480776	0.449293	0.435077	8.20498	8.95524	0.841121	1000	0.0646552
MPNN_designs	0.456824	64.3799	0.407845	0.424581	0.298792	14.7508	12.8621	0.870968	1000	0.0775862
MPNN_designs	0.597605	73.513	0.472198	0.406871	0.396647	12.8914	12.418	0.777778	1000	0.0818966
MPNN_designs	0.864741	87.5918	0.476681	0.390553	0.351372	13.2236	12.0151	0.346939	417	0.0732759
MPNN_designs	0.57643	69.3152	0.41056	0.391204	0.232527	13.5282	14.3324	0.694444	1000	0.0991379
MPNN_designs	0.821152	83.8181	0.444957	0.829616	0.235772	3.00726	15.4289	0.686275	1000	0.0991379
MPNN_designs	0.907077	93.4832	0.477241	0.8498	0.550402	2.72308	12.812	0.447619	15	0.133621
MPNN_designs	0.580299	65.1004	0.377026	0.59413	0.413695	6.08129	14.1121	0.539216	11	0.0818966
MPNN_designs	0.567965	64.4679	0.42681	0.59638	0.39502	5.4243	11.0604	0.854545	1000	0.0862069
MPNN_designs	0.487109	65.7828	0.400603	0.345018	0.296377	17.6586	16.1533	0.69281	1000	0.0948276
MPNN_designs	0.570173	65.8282	0.398922	0.489918	0.297992	11.3335	13.0681	0.495575	0.12	0.0862069
MPNN_designs	0.771615	78.163	0.42569	0.734365	0.486487	4.16588	8.01296	0.75	1000	0.0818966
MPNN_designs	0.598311	70.3653	0.421379	0.685229	0.277169	5.44535	14.2087	0.54717	2.2	0.0732759
MPNN_designs	0.50857	62.7971	0.439871	0.718247	0.517129	4.19525	7.76473	0.779817	1000	0.163793
MPNN_designs	0.600549	67.2731	0.510776	0.541387	0.583448	7.61168	7.39763	0.824561	64	0.150862
MPNN_designs	0.780402	82.2698	0.428319	0.770018	0.39048	3.64174	10.9729	0.465347	0.016	0.112069
MPNN_designs	0.857369	87.1104	0.491422	0.758748	0.343745	4.01716	14.6112	0.47619	15	0.0905172
MPNN_designs	0.722485	77.8121	0.462112	0.623927	0.296742	8.54274	13.3699	0.538462	3.1	0.142241
MPNN_designs	0.799829	83.5868	0.427026	0.69962	0.174123	4.63161	15.9889	0.495495	1.3	0.116379
MPNN_designs	0.904037	94.86	0.549138	0.630973	0.344318	9.09655	10.5449	0.22	0.69	0.107759
MPNN_designs	0.863678	89.5189	0.50625	0.61932	0.455761	9.11889	10.921	0.460784	1.1	0.12931
MPNN_designs	0.694662	78.1656	0.497931	0.781354	0.287939	3.57289	18.4843	0.696429	16	0.155172
MPNN_designs	0.818929	85.4354	0.372586	0.868097	0.265825	2.5503	17.0749	0.581818	0.025	0.137931
MPNN_designs	0.368404	66.3876	0.473664	0.196937	0.294467	27.9621	24.5201	0.908108	1000	0.125
MPNN_designs	0.319646	57.205	0.452328	0.147289	0.182396	29.5817	19.9183	0.893491	1000	0.0991379
MPNN_designs	0.35918	55.7603	0.562716	0.156053	0.176258	48.7947	32.6856	0.962162	1000	0.116379
MPNN_designs	0.368024	58.9092	0.565862	0.194905	0.202106	49.3959	37.5064	0.847826	1000	0.107759
MPNN_designs	0.80706	84.517	0.426681	0.746916	0.285903	5.11151	15.7243	0.539823	1.3	0.137931
MPNN_designs	0.834391	86.5343	0.420172	0.832121	0.219614	2.79985	11.829	0.757282	140	0.12931
MPNN_designs	0.491292	63.1096	0.437759	0.433981	0.375216	14.131	10.8517	0.739496	316	0.159483
MPNN_designs	0.391287	57.7643	0.405388	0.387489	0.382979	15.484	12.3684	0.754237	1000	0.150862
MPNN_designs	0.503559	64.9329	0.41431	0.537658	0.349	6.57133	12.5573	0.672727	17	0.133621
MPNN_designs	0.518856	66.3722	0.385	0.433523	0.256798	9.50748	16.0625	0.587719	17	0.137931
MPNN_designs	0.557223	73.2804	0.373405	0.703024	0.3717	8.53777	14.5352	0.683761	0.057	0.125
MPNN_designs	0.396547	60.3288	0.434612	0.314759	0.235547	16.6271	14.0803	0.714286	42	0.125
MPNN_designs	0.446731	57.6655	0.385388	0.458679	0.360262	7.83744	11.7196	0.760684	1000	0.125
MPNN_designs	0.644197	70.5069	0.438405	0.802224	0.198978	3.42456	13.6472	0.59434	0.063	0.0905172
MPNN_designs	0.880019	91.0603	0.454095	0.859149	0.26975	2.61258	14.2633	0.514563	0.09	0.137931
MPNN_designs	0.928093	96.102	0.538793	0.854681	0.490056	2.69393	10.4229	0.329897	0.63	0.168103
MPNN_designs	0.686077	71.8424	0.592328	0.487674	0.501786	8.17287	7.93346	0.484211	1000	0.12931
MPNN_designs	0.709866	83.7379	0.500905	0.871267	0.397867	2.66257	13.3141	0.428571	1000	0.103448
MPNN_designs	0.597046	73.613	0.44819	0.389037	0.332522	13.775	13.0302	0.617391	187	0.103448
MPNN_designs	0.563282	69.1143	0.446293	0.351087	0.406793	14.6672	12.3706	0.661017	17	0.103448
MPNN_designs	0.917273	95.3161	0.517845	0.844758	0.244772	2.82936	6.38023	0.514563	1000	0.12931
MPNN_designs	0.888902	92.1074	0.56875	0.852691	0.69752	2.71521	5.13622	0.456311	2.6	0.112069
MPNN_designs	0.880224	91.1749	0.506207	0.883243	0.458838	2.37061	10.5838	0.480392	77	0.125
MPNN_designs	0.861729	88.7631	0.42819	0.884696	0.35606	2.4106	11.4743	0.475248	1000	0.137931
MPNN_designs	0.810993	85.0217	0.425302	0.768519	0.447299	3.87513	10.0421	0.495238	0.81	0.0948276
MPNN_designs	0.664196	75.791	0.486897	0.677361	0.557772	5.35766	6.81968	0.517241	1000	0.103448
MPNN_designs	0.701281	71.0655	0.44125	0.236217	0.235743	21.3389	20.4764	0.603774	1000	0.112069
MPNN_designs	0.689808	69.3873	0.444009	0.298838	0.306012	20.6569	20.3005	0.602041	1000	0.12069
MPNN_designs	0.710427	75.7884	0.407155	0.823191	0.393423	2.97008	10.7045	0.638889	1000	0.137931
MPNN_designs	0.792614	81.472	0.402629	0.769712	0.333382	3.70152	17.0921	0.564815	22	0.112069
MPNN_designs	0.722011	78.9499	0.402026	0.470189	0.364741	8.36785	11.0868	0.548077	15	0.103448
MPNN_designs	0.852407	89.6621	0.408836	0.455806	0.314384	8.62333	13.0848	0.47	0.58	0.116379
MPNN_designs	0.742965	78.4396	0.403319	0.485568	0.335116	13.6023	13.925	0.676768	90	0.0905172
MPNN_designs	0.844357	86.1295	0.395129	0.366688	0.320681	13.5411	13.3532	0.537736	0.37	0.0646552
MPNN_designs	0.42489	60.3051	0.427888	0.380096	0.411878	16.4055	10.6641	0.740458	1000	0.116379
MPNN_designs	0.388041	56.3671	0.365302	0.338594	0.271902	14.8653	15.5814	0.700787	2.5	0.0991379
MPNN_designs	0.520077	67.9709	0.389224	0.484441	0.359142	8.46814	12.7697	0.753731	1000	0.107759
MPNN_designs	0.616692	74.2476	0.399353	0.562399	0.381685	9.01398	16.3344	0.631579	5.5	0.103448
MPNN_designs	0.453165	63.4994	0.406078	0.211653	0.356322	15.2625	11.9798	0.704348	0.3	0.103448
MPNN_designs	0.581978	69.775	0.398836	0.432267	0.471136	8.18323	9.60268	0.688	20	0.0905172
MPNN_designs	0.840068	86.8623	0.403922	0.873026	0.173742	2.51866	21.1421	0.607843	2.1	0.125
MPNN_designs	0.65516	73.5997	0.433103	0.770134	0.33566	5.11747	13.7292	0.545455	0.65	0.12931
MPNN_designs	0.900771	91.8848	0.502629	0.78746	0.486424	3.80383	10.7781	0.357143	3.2	0.107759
MPNN_designs	0.910833	92.7744	0.547414	0.791436	0.591384	3.87565	7.0738	0.402062	157	0.103448
MPNN_designs	0.36096	77.7858	0.539828	0.201702	0.172369	46.4431	31.5972	0.372549	790	0.0646552
MPNN_designs	0.515113	76.3423	0.471767	0.217888	0.128392	47.7219	28.1938	0.469697	0.65	0.0603448
MPNN_designs	0.644547	71.8189	0.477716	0.540442	0.285932	8.31815	18.3915	0.564356	1000	0.12069
MPNN_designs	0.66071	70.418	0.422672	0.574281	0.227653	7.88004	20.1786	0.621053	1000	0.112069
MPNN_designs	0.80767	83.0228	0.473664	0.8719	0.284683	2.54272	13.3257	0.28972	0.015	0.0818966
MPNN_designs	0.540157	67.4176	0.446853	0.641279	0.430333	5.27991	10.7779	0.8	1000	0.12069
MPNN_designs	0.87827	90.7074	0.457284	0.788929	0.305711	3.58118	17.2346	0.505051	1.7	0.12931
MPNN_designs	0.693007	73.143	0.447974	0.766982	0.373116	3.55254	13.6441	0.761905	1000	0.133621
MPNN_designs	0.889083	91.1641	0.542198	0.820459	0.387153	3.09076	11.7357	0.463918	1000	0.112069
MPNN_designs	0.787254	81.5379	0.419138	0.816717	0.369347	3.06642	12.4338	0.794393	1000	0.107759
MPNN_designs	0.404089	57.3472	0.399698	0.461914	0.242627	10.8258	9.65729	0.771242	783	0.12069
MPNN_designs	0.611827	65.9916	0.411164	0.727895	0.320052	4.55732	11.4022	0.809091	1000	0.137931
MPNN_designs	0.815128	85.1411	0.435733	0.73387	0.364167	4.13734	13.0703	0.49505	1.5	0.0818966
MPNN_designs	0.700592	75.6956	0.466509	0.706386	0.473899	4.33248	9.06296	0.682243	1000	0.0775862
MPNN_designs	0.591822	66.5665	0.394224	0.338986	0.336842	14.0149	13.9316	0.435185	0.099	0.0689655
MPNN_designs	0.561378	62.8599	0.398879	0.312518	0.266139	15.6868	13.6665	0.436975	36	0.0732759
MPNN_designs	0.705301	73.4158	0.43319	0.428264	0.348797	10.4718	11.5128	0.634615	1000	0.0991379
MPNN_designs	0.854332	90.1693	0.455216	0.457273	0.487119	7.95334	8.45294	0.29	1000	0.0905172
MPNN_designs	0.740844	79.7018	0.529009	0.857723	0.44207	2.72095	10.0299	0.673469	1000	0.103448
MPNN_designs	0.883265	91.816	0.561853	0.853881	0.299839	2.64483	16.7759	0.5625	1000	0.112069
MPNN_designs	0.448317	57.3352	0.428103	0.50167	0.41838	7.48817	12.9049	0.747475	1000	0.142241
MPNN_designs	0.622073	70.4078	0.420172	0.475341	0.349166	9.91618	11.1649	0.703704	223	0.133621
MPNN_designs	0.702669	77.7238	0.459741	0.568981	0.541969	9.44099	7.15265	0.603604	0.82	0.125
MPNN_designs	0.555935	68.3541	0.39694	0.543172	0.365783	10.5089	8.97235	0.733333	0.15	0.142241
MPNN_designs	0.431398	58.1695	0.407974	0.296341	0.342149	13.3604	16.9386	0.711712	111	0.103448
MPNN_designs	0.64755	75.4083	0.368966	0.329795	0.292067	13.9264	17.6094	0.669811	93	0.116379
MPNN_designs	0.511357	58.7757	0.447974	0.59688	0.550969	6.89424	7.1187	0.743363	1000	0.159483
MPNN_designs	0.414562	55.5624	0.409784	0.526904	0.46314	7.75701	10.5261	0.75	1000	0.155172
MPNN_designs	0.544773	66.1307	0.466509	0.455869	0.302805	14.8015	12.8974	0.707143	1000	0.12931
MPNN_designs	0.543065	65.3573	0.443534	0.79154	0.366912	3.65929	11.9198	0.663551	42	0.142241
MPNN_designs	0.333979	54.6083	0.477888	0.185825	0.204472	30.382	30.2541	0.9375	1000	0.0818966
MPNN_designs	0.470796	68.8411	0.397328	0.235719	0.221722	30.6196	28.8409	0.933333	1000	0.103448
MPNN_designs	0.46294	62.6242	0.37319	0.271281	0.324072	14.8483	14.2335	0.726415	1000	0.155172
MPNN_designs	0.454335	65.6107	0.399483	0.232685	0.316628	16.2313	16.4625	0.770992	1000	0.163793
MPNN_designs	0.494345	64.8534	0.464612	0.513072	0.37431	10.4292	15.6507	0.694215	1000	0.107759
MPNN_designs	0.578774	68.4439	0.427845	0.600966	0.414784	9.48264	10.9541	0.717949	9.8	0.125
MPNN_designs	0.89139	91.9937	0.549181	0.831434	0.492134	3.30289	7.73608	0.191489	1000	0.0775862
MPNN_designs	0.546055	68.0962	0.393621	0.559649	0.241509	6.4804	25.6836	0.574074	1000	0.0948276
MPNN_no_mem_010	0.482886	60.0998	0.435517	0.425298	0.418792	8.83061	14.6659	0.75	1000	0.0732759
MPNN_no_mem_010	0.808617	86.9804	0.495086	0.624645	0.495358	6.6608	7.21813	0.741935	175	0.0948276
MPNN_no_mem_010	0.816409	87.827	0.553362	0.382542	0.358486	13.2722	12.6233	0.301075	7.5	0.0775862
MPNN_no_mem_010	0.886648	91.9559	0.515259	0.450506	0.324771	13.2994	19.0907	0.479592	1.4	0.0905172
MPNN_no_mem_010	0.924873	95.4467	0.405172	0.414892	0.25634	13.3284	15.8487	0.313725	119	0.0862069
MPNN_no_mem_010	0.90955	93.7079	0.571767	0.410746	0.342402	13.344	12.9523	0.22449	39	0.0732759
MPNN_no_mem_010	0.917212	94.2242	0.438578	0.844161	0.630885	2.78917	5.86127	0.22549	3.4	0.0905172
MPNN_no_mem_010	0.904004	93.5869	0.457414	0.828941	0.329692	2.97566	17.651	0.198113	4.2	0.0646552
MPNN_no_mem_010	0.749721	79.2332	0.374224	0.596458	0.251931	5.99436	14.6483	0.537037	7	0.0818966
MPNN_no_mem_010	0.843479	86.5238	0.441293	0.619197	0.310032	5.3038	14.1676	0.342105	11	0.0603448
MPNN_no_mem_010	0.724042	74.933	0.473319	0.665982	0.329164	7.64394	14.5553	0.12	12	0.0603448
MPNN_no_mem_010	0.894031	89.4243	0.414138	0.664975	0.303316	7.54485	21.2394	0.178218	0.035	0.0689655
MPNN_no_mem_010	0.892572	90.4344	0.459914	0.767733	0.506798	4.624	9.25042	0.393939	0.24	0.0818966
MPNN_no_mem_010	0.871687	88.5824	0.5075	0.808119	0.427701	3.1801	10.1052	0.20202	0.073	0.0862069
MPNN_no_mem_010	0.878765	91.0065	0.484009	0.85626	0.533832	2.87235	8.18587	0.489583	0.072	0.12069
MPNN_no_mem_010	0.908612	94.3299	0.534698	0.848095	0.299498	3.03115	11.5851	0.282828	10	0.103448
MPNN_no_mem_010	0.911992	94.898	0.50681	0.799266	0.573384	3.09845	9.29709	0.182692	0.47	0.107759
MPNN_no_mem_010	0.904765	93.9887	0.483319	0.782105	0.36093	3.2572	13.3195	0.163462	0.027	0.0948276
MPNN_no_mem_010	0.878503	90.7644	0.479612	0.685406	0.652767	5.10066	5.3931	0.174312	0.051	0.0991379
MPNN_no_mem_010	0.900736	92.7315	0.503966	0.683928	0.317909	4.87266	13.0484	0.188679	22	0.0862069
MPNN_no_mem_010	0.746773	79.5292	0.51694	0.629254	0.215796	9.15866	13.0253	0.178218	0.26	0.116379
MPNN_no_mem_010	0.904727	94.7717	0.543879	0.623926	0.360145	9.15416	11.7787	0.128713	0.76	0.116379
MPNN_no_mem_010	0.902678	94.5073	0.570819	0.85581	0.716515	2.79318	5.11638	0.262136	30	0.112069
MPNN_no_mem_010	0.905215	94.5397	0.590603	0.863747	0.721773	2.64415	4.46378	0.224299	0.13	0.107759
MPNN_no_mem_010	0.383347	69.7641	0.455172	0.19389	0.205185	30.9307	30.0138	0.676471	1000	0.0948276
MPNN_no_mem_010	0.405903	75.4687	0.44319	0.1623	0.166268	27.5624	29.6712	0.511364	0.076	0.0862069
MPNN_no_mem_010	0.374689	75.7771	0.432629	0.208436	0.200258	45.7017	33.0033	0.271429	2.6	0.0603448
MPNN_no_mem_010	0.365444	70.592	0.490474	0.187144	0.154988	47.925	30.2094	0.471204	1000	0.0991379
MPNN_no_mem_010	0.675625	80.3178	0.439741	0.836543	0.343495	2.81225	33.327	0.237624	0.61	0.0905172
MPNN_no_mem_010	0.896899	91.9213	0.532629	0.837563	0.699867	2.79965	6.32504	0.205882	0.67	0.0905172
MPNN_no_mem_010	0.640255	69.3539	0.46194	0.677005	0.543634	5.99996	7.91199	0.36	1.7	0.137931
MPNN_no_mem_010	0.736029	76.9051	0.480388	0.853802	0.360294	2.82742	14.0668	0.432692	0.7	0.146552
MPNN_no_mem_010	0.911156	95.1512	0.493793	0.840377	0.61201	3.01118	6.22027	0.134615	14	0.0948276
MPNN_no_mem_010	0.853081	88.0702	0.439741	0.788128	0.21939	3.60039	20.5296	0.345455	0.63	0.107759
MPNN_no_mem_010	0.896328	93.7171	0.523578	0.844416	0.552529	2.90204	7.02708	0.238095	2.9	0.0818966
MPNN_no_mem_010	0.79606	86.3861	0.504526	0.854746	0.154387	2.78499	19.1712	0.377358	15	0.0991379
MPNN_no_mem_010	0.862075	88.4517	0.485172	0.859643	0.347247	2.70336	11.9953	0.217822	5.9	0.0732759
MPNN_no_mem_010	0.885252	89.7406	0.459698	0.84097	0.277879	2.94897	19.8017	0.138614	194	0.0818966
MPNN_no_mem_010	0.931658	96.6997	0.516034	0.86111	0.562804	2.66379	8.2828	0.196078	0.016	0.107759
MPNN_no_mem_010	0.928368	96.3343	0.507845	0.872839	0.54222	2.52896	8.80193	0.156863	0.37	0.0991379
MPNN_no_mem_010	0.922944	94.8789	0.501034	0.872605	0.350253	2.59473	11.6739	0.174757	2.7	0.116379
MPNN_no_mem_010	0.917399	94.0366	0.443879	0.872318	0.393965	2.56671	10.3177	0.223301	0.53	0.116379
MPNN_no_mem_010	0.901418	92.5485	0.546207	0.476181	0.254258	10.4245	18.2175	0.22549	57	0.103448
MPNN_no_mem_010	0.894286	91.479	0.5775	0.469603	0.357963	10.3749	13.498	0.148515	57	0.0991379
MPNN_no_mem_010	0.925091	96.3968	0.464655	0.848927	0.453769	2.72976	11.9269	0.287129	7.7	0.0689655
MPNN_no_mem_010	0.831039	87.1926	0.521681	0.845214	0.312409	2.76743	12.5089	0.138614	985	0.0948276
MPNN_no_mem_010	0.910336	93.7586	0.522716	0.879492	0.742187	2.38735	4.92357	0.117647	12	0.116379
MPNN_no_mem_010	0.910034	93.6249	0.506552	0.889531	0.444828	2.29624	11.9385	0.174757	0.21	0.0991379
MPNN_no_mem_010	0.84468	86.1209	0.531422	0.796268	0.485052	3.35907	9.47597	0.207547	0.36	0.0818966
MPNN_no_mem_010	0.734473	78.1143	0.492974	0.813847	0.466086	3.11391	22.854	0.342857	0.088	0.0862069
MPNN_no_mem_010	0.853915	87.6866	0.424138	0.245934	0.279824	20.2344	16.8711	0.466667	1000	0.0991379
MPNN_no_mem_010	0.725387	76.2227	0.438362	0.216984	0.33906	20.2981	20.478	0.444444	420	0.112069
MPNN_no_mem_010	0.806721	82.3363	0.461897	0.835494	0.37807	2.9546	12.0008	0.269231	2.1	0.0862069
MPNN_no_mem_010	0.857392	86.9057	0.448836	0.81635	0.446331	3.2532	9.87312	0.42	0.22	0.0818966
MPNN_no_mem_010	0.751833	78.6326	0.479267	0.476835	0.363162	8.39231	9.99144	0.182692	15	0.0948276
MPNN_no_mem_010	0.830569	86.6976	0.384224	0.466466	0.415306	8.39055	14.4124	0.411765	0.54	0.0948276
MPNN_no_mem_010	0.748894	78.1866	0.480388	0.352425	0.224551	13.5554	16.6898	0.181818	0.019	0.0689655
MPNN_no_mem_010	0.826713	83.2685	0.599353	0.36381	0.470056	13.4606	8.98274	0.2	1.4	0.0646552
MPNN_no_mem_010	0.906913	92.7016	0.522414	0.831209	0.662582	3.10177	5.46597	0.148515	0.99	0.0775862
MPNN_no_mem_010	0.913894	94.1856	0.444181	0.850054	0.199765	2.82968	17.5384	0.313131	0.4	0.0905172
MPNN_no_mem_010	0.869219	89.4933	0.415647	0.856435	0.25018	2.63124	17.1611	0.154639	0.42	0.0905172
MPNN_no_mem_010	0.899873	91.4094	0.478879	0.854124	0.553061	2.62525	8.8916	0.166667	45	0.0948276
MPNN_no_mem_010	0.547374	64.7844	0.46125	0.541481	0.342863	12.6227	13.9687	0.519608	0.064	0.0948276
MPNN_no_mem_010	0.500728	62.4252	0.404353	0.608088	0.416562	6.17713	10.218	0.60177	5.1	0.0948276
MPNN_no_mem_010	0.907538	93.3849	0.47931	0.860703	0.457167	2.66384	19.1101	0.267327	0.92	0.0862069
MPNN_no_mem_010	0.902978	92.6613	0.536853	0.847759	0.698738	2.73972	4.89558	0.19	0.5	0.0948276
MPNN_no_mem_010	0.910852	93.433	0.51931	0.794716	0.49344	3.67995	8.97123	0.191919	27	0.0818966
MPNN_no_mem_010	0.891875	91.1084	0.499871	0.799936	0.595844	3.6031	8.22244	0.191919	182	0.0775862
MPNN_no_mem_010	0.455108	86.7411	0.462802	0.139751	0.128471	55.7942	96.6598	0.211055	186	0.0431034
MPNN_no_mem_010	0.476762	86.1358	0.497974	0.141851	0.0609692	52.9022	79.6771	0.28866	1000	0.0560345
MPNN_no_mem_010	0.880012	89.5368	0.524741	0.550335	0.367786	7.76159	12.201	0.265306	1.8	0.0732759
MPNN_no_mem_010	0.702073	77.302	0.597371	0.54223	0.230044	7.46343	20.3056	0.204082	0.13	0.0732759
MPNN_no_mem_010	0.904236	92.3677	0.504009	0.875819	0.344211	2.47338	8.91817	0.257426	0.11	0.0862069
MPNN_no_mem_010	0.912552	93.1538	0.530259	0.86917	0.499359	2.51931	9.39318	0.254902	0.002	0.0818966
MPNN_no_mem_010	0.914314	93.7094	0.486767	0.803612	0.360726	3.27344	15.4156	0.291262	0.018	0.103448
MPNN_no_mem_010	0.907487	93.1387	0.535172	0.795929	0.60573	3.33868	6.04556	0.171429	0.000132	0.103448
MPNN_no_mem_010	0.901064	92.4953	0.487759	0.831768	0.365904	3.0093	12.5558	0.215686	3.6	0.0948276
MPNN_no_mem_010	0.908933	92.8923	0.496034	0.835892	0.402499	2.87616	13.4464	0.2	0.94	0.0818966
MPNN_no_mem_010	0.844797	87.3123	0.42556	0.797389	0.35694	3.41015	12.5919	0.378641	0.23	0.112069
MPNN_no_mem_010	0.781583	78.8971	0.41056	0.839282	0.252208	2.80662	15.4404	0.49505	0.038	0.107759
MPNN_no_mem_010	0.886151	90.5918	0.519397	0.752946	0.584593	3.98585	6.97598	0.173077	7.6	0.0560345
MPNN_no_mem_010	0.872267	89.7288	0.46181	0.758652	0.590061	3.88448	6.75875	0.245098	259	0.0603448
MPNN_no_mem_010	0.91543	93.643	0.399741	0.391538	0.286944	13.4971	17.0316	0.141414	393	0.0560345
MPNN_no_mem_010	0.691118	81.7149	0.473017	0.319706	0.297442	13.4859	18.6624	0.131313	553	0.0603448
MPNN_no_mem_010	0.903212	92.9198	0.496897	0.500579	0.358006	7.87546	12.4048	0.12037	1000	0.0603448
MPNN_no_mem_010	0.902708	92.6592	0.450905	0.489602	0.483368	8.00028	9.34248	0.190476	1000	0.0775862
MPNN_no_mem_010	0.763343	82.6732	0.477974	0.83552	0.243275	2.91682	17.982	0.163265	1000	0.0818966
MPNN_no_mem_010	0.785427	84.7135	0.501853	0.831829	0.374423	3.00139	18.2244	0.207921	325	0.0732759
MPNN_no_mem_010	0.749518	81.3552	0.516207	0.844232	0.326748	2.80716	12.815	0.280374	18	0.0818966
MPNN_no_mem_010	0.759205	82.1714	0.506897	0.859564	0.340319	2.53006	13.685	0.247619	0.01	0.103448
MPNN_no_mem_010	0.911703	93.0301	0.533922	0.732076	0.50203	5.76491	9.14675	0.163265	0.11	0.0818966
MPNN_no_mem_010	0.913059	93.1359	0.562845	0.73033	0.600891	5.73687	7.57116	0.244681	0.23	0.0689655
MPNN_no_mem_010	0.902479	93.0329	0.413405	0.340641	0.433734	12.4131	11.0648	0.371134	0.031	0.0689655
MPNN_no_mem_010	0.907491	93.341	0.457802	0.365482	0.330402	12.8156	15.0754	0.340206	3.2	0.0517241
MPNN_no_mem_010	0.903273	94.3686	0.473664	0.816532	0.589115	3.2445	13.8033	0.284314	166	0.103448
MPNN_no_mem_010	0.902701	94.2256	0.489138	0.827362	0.467841	3.1224	13.3511	0.267327	1000	0.103448
MPNN_no_mem_010	0.879932	89.4043	0.501509	0.903692	0.545628	1.98983	6.99629	0.20202	0.23	0.0991379
MPNN_no_mem_010	0.809392	81.8531	0.472543	0.900152	0.405399	2.06445	13.8864	0.247525	0.41	0.103448
MPNN_no_mem_010	0.352161	57.1266	0.491164	0.30468	0.132833	31.5929	24.5782	0.458101	154	0.0603448
MPNN_no_mem_010	0.401565	68.0378	0.48	0.209328	0.233134	37.0012	25.7747	0.335366	2	0.0646552
MPNN_no_mem_010	0.855864	86.3144	0.475603	0.841486	0.436092	2.74719	9.74888	0.247525	3.6	0.112069
MPNN_no_mem_010	0.420858	55.9477	0.478664	0.743757	0.357454	4.0864	18.343	0.348624	1000	0.107759
MPNN_no_mem_010	0.862576	88.0701	0.473922	0.795987	0.245509	3.50026	16.3567	0.27	693	0.0905172
MPNN_no_mem_010	0.897528	92.2621	0.490302	0.797688	0.547879	3.79347	6.74117	0.145631	0.002	0.0991379
MPNN_no_mem_010	0.628068	74.2537	0.574052	0.834186	0.406832	3.39824	13.2593	0.210526	1000	0.0517241
MPNN_no_mem_010	0.881905	91.2681	0.484138	0.831968	0.306773	3.28245	14.3196	0.292929	1000	0.0646552
MPNN_no_mem_020	0.839456	88.8219	0.548491	0.612555	0.483585	6.6093	7.8697	0.555556	1.4	0.103448
MPNN_no_mem_020	0.727801	79.2074	0.48306	0.425349	0.47019	8.29803	8.90526	0.682692	1000	0.0775862
MPNN_no_mem_020	0.706815	77.8134	0.390991	0.424565	0.265443	13.8437	16.3868	0.717172	1000	0.0948276
MPNN_no_mem_020	0.887104	91.1483	0.58181	0.418416	0.368265	13.1927	12.7279	0.266667	0.042	0.0732759
MPNN_no_mem_020	0.896416	92.0431	0.484397	0.381807	0.333626	13.35	13.8386	0.405941	2	0.0862069
MPNN_no_mem_020	0.899001	92.3087	0.455905	0.408535	0.313583	13.3527	13.7689	0.356436	2.1	0.0905172
MPNN_no_mem_020	0.879624	90.3528	0.438319	0.815358	0.341222	3.13797	16.1993	0.245098	0.081	0.0775862
MPNN_no_mem_020	0.910757	93.1343	0.393922	0.837134	0.402854	2.89234	12.4459	0.196262	124	0.0646552
MPNN_no_mem_020	0.715086	75.6302	0.472543	0.650388	0.526537	4.94259	9.02044	0.394231	12	0.0818966
MPNN_no_mem_020	0.759477	78.3345	0.481034	0.567084	0.472717	16.069	9.57791	0.336066	3.1	0.0603448
MPNN_no_mem_020	0.804107	82.0422	0.380474	0.670268	0.298164	7.65959	12.1162	0.148936	0.097	0.0646552
MPNN_no_mem_020	0.799256	80.9462	0.441897	0.660909	0.433347	7.69085	10.3026	0.182692	0.000562	0.0689655
MPNN_no_mem_020	0.905566	92.7195	0.478879	0.791342	0.366128	3.92827	13.7418	0.278846	0.23	0.0732759
MPNN_no_mem_020	0.885221	89.7417	0.371724	0.798676	0.231497	3.62681	17.9425	0.221053	0.15	0.0775862
MPNN_no_mem_020	0.808733	85.3935	0.484483	0.849552	0.420581	3.00095	12.4305	0.216495	13	0.112069
MPNN_no_mem_020	0.8998	93.2513	0.465991	0.844756	0.475145	3.12963	12.4397	0.315789	1.3	0.0862069
MPNN_no_mem_020	0.894079	93.7765	0.510647	0.796125	0.379751	3.22762	13.3686	0.226415	0.36	0.103448
MPNN_no_mem_020	0.887711	91.6284	0.506897	0.804239	0.357766	3.06022	22.5276	0.362745	0.04	0.112069
MPNN_no_mem_020	0.830136	87.553	0.469181	0.676718	0.436317	4.78333	13.6735	0.285714	0.014	0.0905172
MPNN_no_mem_020	0.840841	87.57	0.462241	0.670441	0.358637	5.35006	16.8038	0.150943	0.1	0.0818966
MPNN_no_mem_020	0.902463	94.6057	0.53431	0.625003	0.486919	8.94279	10.4552	0.171717	4.4	0.107759
MPNN_no_mem_020	0.911392	95.4972	0.522716	0.629011	0.361086	8.89224	10.9881	0.128713	6.6	0.146552
MPNN_no_mem_020	0.897424	93.8079	0.533448	0.860538	0.654477	2.68026	9.14278	0.21	2.7	0.0905172
MPNN_no_mem_020	0.905772	95.1936	0.514138	0.857836	0.363664	2.66108	11.538	0.346535	3.5	0.112069
MPNN_no_mem_020	0.479015	82.8624	0.498578	0.256146	0.141354	28.255	28.4364	0.562162	1000	0.0948276
MPNN_no_mem_020	0.358905	77.4828	0.446595	0.142122	0.256764	28.3401	26.7468	0.492386	1000	0.0948276
MPNN_no_mem_020	0.397476	75.6301	0.510216	0.198625	0.221251	48.5239	25.1907	0.589109	1000	0.0991379
MPNN_no_mem_020	0.345629	77.5973	0.492759	0.197254	0.202404	48.0216	28.3653	0.616114	43	0.0732759
MPNN_no_mem_020	0.905837	94.1117	0.418405	0.83806	0.57641	2.89292	6.00823	0.25	0.7	0.0948276
MPNN_no_mem_020	0.899349	92.5142	0.495086	0.836263	0.594417	2.88529	7.36022	0.27551	0.16	0.0862069
MPNN_no_mem_020	0.626424	69.4468	0.46431	0.856089	0.447118	2.69126	10.9598	0.336449	0.009	0.12069
MPNN_no_mem_020	0.595722	65.298	0.467155	0.643184	0.375366	6.23189	13.1033	0.414062	3.4	0.112069
MPNN_no_mem_020	0.921272	95.7899	0.43931	0.843367	0.172716	2.90221	17.6948	0.165049	2.9	0.12069
MPNN_no_mem_020	0.915502	94.5256	0.558664	0.851711	0.413102	2.80329	9.90601	0.165049	1.5	0.0818966
MPNN_no_mem_020	0.730667	83.0098	0.541767	0.830606	0.392563	3.06224	14.6824	0.372549	0.86	0.12069
MPNN_no_mem_020	0.899408	94.3009	0.556034	0.835033	0.488595	2.9682	8.10843	0.230769	0.28	0.0905172
MPNN_no_mem_020	0.815796	84.78	0.433276	0.869367	0.422078	2.57615	13.5576	0.346154	6.3	0.0948276
MPNN_no_mem_020	0.796183	80.741	0.490043	0.863939	0.475731	2.72972	8.90931	0.272727	0.63	0.0991379
MPNN_no_mem_020	0.887545	92.4162	0.462328	0.869306	0.266337	2.52514	13.9862	0.163265	1000	0.116379
MPNN_no_mem_020	0.92622	96.1733	0.553707	0.861624	0.345681	2.57986	28.8758	0.165049	1.3	0.0991379
MPNN_no_mem_020	0.917432	94.1482	0.461293	0.877401	0.458153	2.5212	12.9579	0.242991	0.52	0.133621
MPNN_no_mem_020	0.912701	92.871	0.475431	0.872528	0.227363	2.61783	17.4389	0.23301	7.3	0.0991379
MPNN_no_mem_020	0.892038	91.3941	0.548836	0.47306	0.283061	10.3627	14.2139	0.18	0.39	0.0732759
MPNN_no_mem_020	0.90371	92.1715	0.538922	0.474536	0.243798	10.3792	13.7317	0.22	24	0.103448
MPNN_no_mem_020	0.916046	95.4507	0.491767	0.856898	0.362393	2.67796	13.422	0.259615	0.46	0.0818966
MPNN_no_mem_020	0.919286	95.2321	0.535	0.852719	0.706165	2.70027	5.19138	0.2	0.000658	0.0948276
MPNN_no_mem_020	0.902208	93.0605	0.520043	0.868435	0.442815	2.51091	11.395	0.128713	0.005	0.0948276
MPNN_no_mem_020	0.906562	93.1759	0.542328	0.864096	0.752629	2.55667	4.79825	0.118812	0.000729	0.112069
MPNN_no_mem_020	0.616036	71.1292	0.44806	0.708674	0.59545	4.87633	5.8207	0.526786	1.5	0.116379
MPNN_no_mem_020	0.462934	58.056	0.504181	0.452455	0.319626	12.4796	10.1558	0.179245	0.44	0.107759
MPNN_no_mem_020	0.802583	80.0507	0.46681	0.231751	0.40288	21.2387	11.9636	0.4375	1000	0.125
MPNN_no_mem_020	0.786008	80.6615	0.468276	0.249996	0.260504	20.2947	16.4263	0.444444	1000	0.116379
MPNN_no_mem_020	0.881497	89.4325	0.47806	0.835823	0.75187	3.05464	4.27011	0.285714	0.034	0.0818966
MPNN_no_mem_020	0.881037	89.0121	0.504526	0.830358	0.714854	2.96498	4.34253	0.194175	0.001	0.0603448
MPNN_no_mem_020	0.88702	91.5485	0.471983	0.472811	0.328801	8.51247	13.9147	0.196078	0.27	0.0775862
MPNN_no_mem_020	0.599524	67.6748	0.454526	0.306381	0.285248	15.8771	16.8442	0.324786	1.7	0.0818966
MPNN_no_mem_020	0.799475	81.3481	0.489397	0.49902	0.451089	13.5284	10.9832	0.208333	0.11	0.0560345
MPNN_no_mem_020	0.76873	81.7519	0.505129	0.490356	0.400061	13.7506	14.2942	0.316327	23	0.0732759
MPNN_no_mem_020	0.916678	94.4147	0.479957	0.861008	0.482403	2.79052	7.73287	0.212121	0.41	0.0818966
MPNN_no_mem_020	0.770298	80.2075	0.40569	0.840598	0.431356	2.9505	14.0771	0.153061	0.22	0.0646552
MPNN_no_mem_020	0.895587	91.9354	0.475302	0.822829	0.362006	3.0624	13.5079	0.14	93	0.0905172
MPNN_no_mem_020	0.891748	90.8472	0.484828	0.837852	0.379385	2.88089	11.2495	0.128713	0.034	0.0862069
MPNN_no_mem_020	0.751575	77.9244	0.430517	0.619319	0.348858	7.74094	14.6718	0.652632	0.33	0.0732759
MPNN_no_mem_020	0.626154	69.0661	0.40556	0.746383	0.397606	7.79671	9.25206	0.619469	0.76	0.0948276
MPNN_no_mem_020	0.848514	88.4495	0.494052	0.856395	0.441189	2.76714	9.13365	0.393939	0.2	0.116379
MPNN_no_mem_020	0.883539	89.8394	0.433103	0.859819	0.516582	2.64375	8.81411	0.186275	0.17	0.0862069
MPNN_no_mem_020	0.923651	94.8978	0.534914	0.795845	0.635884	3.77237	6.04396	0.27451	59	0.0818966
MPNN_no_mem_020	0.852076	87.3192	0.548534	0.789185	0.380799	3.68474	11.0029	0.184466	6.5	0.103448
MPNN_no_mem_020	0.509277	88.7655	0.53431	0.143653	0.124043	49.7411	109.259	0.307692	1.6	0.0603448
MPNN_no_mem_020	0.469677	84.5064	0.512414	0.220601	0.159871	47.4246	41.5514	0.138462	536	0.0474138
MPNN_no_mem_020	0.817127	82.8813	0.575345	0.510838	0.533565	7.40123	7.99828	0.330097	0.43	0.0732759
MPNN_no_mem_020	0.782704	81.097	0.590216	0.537034	0.280561	7.57829	17.7449	0.346939	2.4	0.0775862
MPNN_no_mem_020	0.895953	91.5172	0.502414	0.873272	0.365363	2.54257	10.0797	0.288462	0.25	0.0905172
MPNN_no_mem_020	0.816219	84.8916	0.530905	0.870215	0.484305	2.57434	9.93019	0.269231	0.083	0.0818966
MPNN_no_mem_020	0.904543	93.2518	0.511767	0.783709	0.500894	3.55493	7.72227	0.240385	4.5	0.103448
MPNN_no_mem_020	0.900099	92.4109	0.488922	0.793003	0.390929	3.29535	9.64101	0.304762	885	0.107759
MPNN_no_mem_020	0.88939	91.0815	0.477888	0.834846	0.320483	2.95265	9.17768	0.240385	0.005	0.0905172
MPNN_no_mem_020	0.916563	93.5497	0.525733	0.822478	0.637095	3.06251	9.76839	0.242105	2.2	0.0905172
MPNN_no_mem_020	0.858071	89.1931	0.462241	0.865926	0.447294	2.51549	9.29309	0.336449	0.47	0.103448
MPNN_no_mem_020	0.815088	85.2353	0.447371	0.729736	0.364769	4.43983	10.5905	0.326733	0.88	0.112069
MPNN_no_mem_020	0.901811	93.2496	0.491638	0.755434	0.441778	3.91352	7.74592	0.317308	0.6	0.0689655
MPNN_no_mem_020	0.897569	91.962	0.441336	0.730706	0.463519	4.18955	11.1715	0.173077	3.6	0.0646552
MPNN_no_mem_020	0.910974	93.4347	0.490043	0.317978	0.266282	13.6361	16.6209	0.141414	0.002	0.0560345
MPNN_no_mem_020	0.917585	94.3637	0.486767	0.319577	0.371685	13.4866	12.0748	0.197917	102	0.0689655
MPNN_no_mem_020	0.909053	93.5903	0.473879	0.496869	0.459446	8.1481	9.08294	0.237624	1000	0.0689655
MPNN_no_mem_020	0.789204	83.027	0.524397	0.505439	0.295707	7.93481	13.1604	0.163462	1000	0.0689655
MPNN_no_mem_020	0.8867	91.2429	0.516897	0.839297	0.439483	2.90085	11.0305	0.244898	1000	0.0862069
MPNN_no_mem_020	0.851722	87.1399	0.528405	0.834624	0.427978	3.08711	12.2378	0.131313	1000	0.0905172
MPNN_no_mem_020	0.913104	94.3196	0.514052	0.861856	0.4234	2.52126	11.5022	0.300971	1000	0.0862069
MPNN_no_mem_020	0.893942	91.8751	0.497457	0.864981	0.295047	2.57072	13.0996	0.160377	1000	0.12069
MPNN_no_mem_020	0.901036	92.1035	0.511336	0.723374	0.588297	5.80557	8.64954	0.14433	0.23	0.0991379
MPNN_no_mem_020	0.837232	83.4688	0.487716	0.714468	0.44391	6.13621	12.1005	0.242105	1.3	0.0689655
MPNN_no_mem_020	0.707612	73.6163	0.397845	0.352713	0.18705	12.9291	17.0319	0.442308	4.7	0.0689655
MPNN_no_mem_020	0.738652	75.3488	0.476207	0.409616	0.215956	12.6257	18.6797	0.343434	2.3	0.0732759
MPNN_no_mem_020	0.914436	96.3653	0.581509	0.82303	0.68758	3.20019	5.31993	0.264706	98	0.0991379
MPNN_no_mem_020	0.889536	93.2172	0.57306	0.827216	0.402621	3.16607	14.9915	0.235294	1000	0.107759
MPNN_no_mem_020	0.757053	76.8065	0.409741	0.669183	0.239194	6.0242	16.8132	0.23301	0.079	0.103448
MPNN_no_mem_020	0.758759	80.6383	0.436379	0.820471	0.403787	3.15572	15.9508	0.412844	3.6	0.116379
MPNN_no_mem_020	0.487642	74.0301	0.53444	0.226164	0.242994	34.1716	29.7285	0.388571	118	0.0603448
MPNN_no_mem_020	0.382863	63.8318	0.385086	0.237835	0.196138	29.8424	21.9851	0.7	1000	0.0818966
MPNN_no_mem_020	0.880071	89.6732	0.5125	0.853428	0.280718	2.59077	14.4937	0.319588	0.81	0.103448
MPNN_no_mem_020	0.74207	75.0257	0.472931	0.753428	0.373712	3.87057	13.8062	0.23	6.9	0.103448
MPNN_no_mem_020	0.851818	87.1839	0.471552	0.809112	0.366391	3.4219	15.1889	0.33	0.061	0.0948276
MPNN_no_mem_020	0.897711	91.7606	0.439828	0.810428	0.426379	3.44564	14.5231	0.141414	7.3	0.0775862
MPNN_no_mem_020	0.889078	91.1947	0.544526	0.83747	0.440113	3.03602	7.55765	0.0505051	1000	0.0689655
MPNN_no_mem_020	0.831234	88.1312	0.541164	0.839292	0.327478	3.19803	15.7471	0.202128	232	0.0689655

## Sheet: fig3e
	name	expressing	not expressing
0	4P79_af2seq	0	10
1	4P79_bias	1	9
2	4P79_sol	12	3
3	3ZEB_af2seq	1	6
4	3ZEB_bias	7	3
5	3ZEB_sol	10	0
6	6FFI_af2seq	0	12
7	6FFI_bias	6	2
8	6FFI_sol	27	2
